# Supplementary material for: COVID-19, MERS and SARS with Concomitant Liver Injury—Systematic Review of the Existing Literature
Source: J Clin Med. 2020 May 11;9(5):1420. doi: 10.3390/jcm9051420 (PMC7290752; doi:10.3390/jcm9051420)
Supplement: Supplementary file 1 [file jcm-09-01420-s001.zip]

Archive with 1 entries (1 files):
- jcm-785221-supplementary.xlsx
