# Supplementary material for: COVID-19, MERS and SARS with Concomitant Liver Injury—Systematic Review of the Existing Literature
Source: J Clin Med. 2020 May 11;9(5):1420. doi: 10.3390/jcm9051420 (PMC7290752; doi:10.3390/jcm9051420)
Supplement: Supplementary file 1 [file jcm-09-01420-s001.zip › jcm-785221-supplementary.xlsx]

## Sheet: Arkusz3
	study description		Study characteristics					Number of patients		Intervention														Sample characteristics					Comorbidities									AST Baseline				AST Middle evaluation (if posiible)			AST endpoint			Abnormal AST
new no.	Reference	Full text/Abstract	Publication year	Country	Type of coronavirus	Focus of study	Postmortem study (Y/N)	N total included at baseline	N total Analyzed at endpoint (f.i. excl. Deaths, as per author's point of view)	Drugs used	Drugs dose	Drug usage duration	Mechanical ventilation (Number Y/N)	Suplemental oxygen O2/HFC(N Y/N)	Type of mechanical ventilation (SIMV, BiPAP, BiLEVEL, etc.)	Intubation/Mechanical Ventilation (mean hours/days)	Circulatory failure (Number Y/N)	ICU stay (Number Yes/No)	ICU mortality (Numebr Y/N)	ICU length of stay (mean)	Hospital length of stay (mean)	Hospitalization (N Y/N)	Hospital mortality (N yes/no)	age (mean)	age std dev	BMI (mean)	N Male	% male	Diabetes (N yes/no)	Hypertension (N yes/No)	Metabolic syndrome (N Y/N)	cardiovascular disease (N Y/N)	Obesity (N YES/NO)	Pre-existinh liver diseses (N Y/N)	what type of liver disease	Other (N yes/n)	What is other (name it with number od pts)	AST unit	Ø	±	n total	Ø	±	n total	Ø	±	n total	define abnormal	N cases
1	Epidemiological and clinical characteristics of 99 cases of 2019 novel coronavirus pneumonia in Wuhan, China: a descriptive study	Full text	2020	China	Covid-19	Retrospective, single-centre study, included aoutomes from all confirmed cases of 2019-nCoV in Wuhan	N	99	99	antibiotic, antyviral treamtent	75 (76%) patients received antiviral treatment, including oseltamivir (75 mg every 12 h, orally), ganciclovir (0·25 g every 12 h, intravenously), and lopinavir and ritonavir tablets (500 mg twice daily, orally)	antyviral treatment 3-14 days, antibiotics 3-17 days	17/82, 13 non-invasive, 4 invasive	75/24	P-SIMV mode	4-22 days						99/0	31/68	55.5	13.1		67	68																				>40 U/L	35
2	[Preliminary Study of the Relationship Between Novel Coronavirus Pneumonia and Liver Function Damage: A Multicenter Study]	Abstact	2020	China	Covid-19	Clinical characteristics of cases of novel coronavirus	N	32	32																											5/94	tumor,chronic kidney disease, asthma	U/L	24.75	18,71-39,79	32
3	Clinical characteristics of 2019 novel coronavirus infection in China | medRxiv	Full text	2020	China	Covid-19	Clinically characterize patients infected with COVID-19, in particular admission to an intensive care unit (ICU), the use of mechanical ventilation, or death	N	1099	1099	antibiotics (n=637), Oseltamivir (n=393), antifungals (n=31), systemic glucocorticoids (204)			81/1018	454/645				55/1044			12.8	1029/70	15/1084	47	35, 58		640	58.1	81/1018	165/934	nd	27/1072	nd	23/1076	HBV	261/838	at least one comornbidity, including hypertension, obstructive pulmonary disease											>40 U/L	168
4	Clinical Characteristics of 138 Hospitalized Patients With 2019 Novel Coronavirus–Infected Pneumonia in Wuhan, China | Critical Care Medicine | JAMA | JAMA Network	Full text	2020	China	Covid-19	Epidemiological, demographic, clinical, laboratory, radiological, and treatment data in critically ill patients and noncritically ill patients	N	138	138	moxifloxacin (n=89), ceftriaxone (n=34), azithromycin (n=25) and glucocorticoid therapy(n=62)			32/106	106/32				36/102			10		6/132	56	42-68		75	54.3	14/124	43/95		20/118		4/134	nd - just chronic liver failure			U/L	31	24-51	138
5	Clinical course and risk factors for mortality of adult inpatients with COVID-19 in Wuhan, China: a retrospective cohort study	Full text	2020	China	Covid-19	Demographic, clinical, treatment, and laboratory data of covid-19 patents	N	191	191	antibiotics (n=181), antivirals (n=41), corticosteroids (n=57), immunoglobulin (n=46)			58/133	41/150				50/141		8 days (4-12)	11·days (7–14)		54/137						36/155	58/133		15/176				22/169
6	Liver injury in COVID-19: management and challenges. Zhang, Lancet Gastroenterol Hepatol 2020 Published Online March 4, 2020 https://doi.org/10.1016/ S2468-1253(20)30057-1	commentary	2020	China	Covid-19	Commentary on liver injury in COVID-19 infections	N	56	56																									2/54
7	Clinical course and outcomes of critically ill patients with SARS-CoV-2 pneumonia in Wuhan, China: a single-centered, retrospective, observational study. Xiaobo Yang et al., Lancet Respir Med 2020 Published Online February 21, 2020 https://doi.org/10.1016/ S2213-2600(20)30079-5 Xiaobo Yang et al.., Lancet Respir Med 2020 Published Online February 21, 2020 https://doi.org/10.1016/ S2213-2600(20)30…	Full text	2020	China	Covid-19	Characterisation of 52 critically ill adult patients with SARS-CoV-2 pneumonia who were admitted to the intensive care unit (ICU), in particular (primary outcome) 28-day mortality after ICU admission	N	52	52	Vasoconstrictive agents : 18 (35%); Antiviral agents: 23 (44%); Antibacterial: 49 (94%) Glucocorticoids: 30 (58%); Immunoglobulin: 28 (54%). Oseltamivir was given to 18 (35%) patients, ganciclovir to 14 (27%), and lopinavir to seven (13·5%).			37/15	33/19				52/0	32/20	up to 28 days				59.7	13.3		35	67	9/43			7/45				4/48	Chronic obstructive pulmonary disease
8	Clinical findings in a group of patients infected with the 2019 novel coronavirus (SARS-Cov-2) outside of Wuhan, China: retrospective case series Xiao-Wei Xu. BMJ 2020;368:m606 http://dx.doi.org/10.1136/bmj.m606	Full text	2020	China	Covid-19	Clinical characteristics of patients in Zhejiang province, China, infected with the 2019 severe acute respiratory syndrome coronavirus 2 (SARS-Cov-2) responsible for coronavirus disease 2019 (covid-2019	N	62	62	Antiviral treatment 55 (89%) Interferon alpha inhalation 8 (13%) Lopinavir/ritonavir 4 (6%) Arbidol+interferon alpha inhalation 1 (2%) Lopinavir/ritonavir+interferon alpha inhalation 21 (34%) Arbidol+lopinavir/ritonavir 17 (28%) Arbidol+lopinavir/ritonavir+interferon alpha inhalation 4 (6%) Antibiotics 28 (45%) corticosteroid and gamma globulin 16 (26%). In other words: Fifty five (89%) patients …			1961-01-01					1/61	0/1			61/1	0/61	41	32-52		35	56	1/61	5/57				7/55	ND	3/59	COPD (n=1), cerebrovascular disease (n=1), renal (n=1)	U/L	26	20-32								>=40 u/l	10
9	Clinical Characteristics of Imported Cases of COVID-19 in Jiangsu Province: A Multicenter Descriptive Study. Wu et al.., Clin Infect Dis 10.1093/cid/ciaa199	Full text	2020	China	Covid-19	Clinical characteristics of imported coronavirus disease-19 (COVID-19) in Jiangsu Province	N			Antibiotic treatment 73 (91.25%); Antiviral treatment 80(100.00%); hormone therapy 12(14.63%); Intravenous immunoglobulin therapy 16(20.00%)			0/80	35/65									0/80	46.1	15.42		39	48.75				25/65		1/79	nd	12/68		U/L	30	19-39	80							>40	3
10	Radiological findings from 81 patients with COVID-19 pneumonia in Wuhan, China: a descriptive study. Shi et al.., Lancet Infect Dis 2020 Published Online February 24, 2020; https://doi.org/10.1016/S1473-3099(20)30086-4	Full text	2020	China	Covid-19	CT findings across different timepoints throughout the COVID-19	N	81															3/78	49.5	11		42	52	10/71	12/69		8/73		7/74	hepatitis/liver cirrhosis			U/L	40.8	17.9	81							>40	43
11	Hematologic, hepatic, and renal function changes in hospitalized patients with Middle East respiratory syndrome coronavirus	Full text	2017	Saudi Arabia	MERS-CoV	Retrospective cohort study of 16 MERS-CoV patients, to describe the hematological, hepatic, and renal findings	N	16	5												21	15/0																U/L	56	40.9	10	55.5	43.1	2	661	1214.3	4
12	Histopathology of Middle East respiratory syndrome coronovirus (MERS-CoV) infection – clinicopathological and ultrastructural study	Full text	2018	Saudi Arabia	MERS-CoV	Clinicopathological and ultrastructural study of one patient	Y	1	1	chemotherapy, methtrexate, antibiotics ifosfamide, etoposide, L-asparginase and prednisolone			1/0					1/0	1/0		50	1/0	1/0	33	na		1	100								1/0	primary cutaneous T cell lymphoma
13	Clinical characteristics and outcome of ICU admitted MERS corona virus infected patients	Full text	2016	Saudi Arabia	MERS-CoV	Clinical characteristics and the outcome of intensive care unit (ICU) admitted patients with confirmed MERS-CoV infection	N	32	32				23/9			6,21 days		32/0	14/18	11.32	15	32/0	14/18	43.99	13.03		20	62.5								31/11
14	[Clinical Analysis of the First Patient With Imported Middle East Respiratory Syndrome in China]	Abstract	2015	China	MERS-CoV	Clinical features and treatment of first imported Middle East respiratory syndrome ( MERS ) in China	N	1	1	Ribavirin, ceftriaxone, meropenem	Ribavirin 2.0 g was given as the first dose, and was switched to 600 mg every 8 h ( q8h ), and it was reduced to 600 mg q12h after 10 days, and extenuated since the 13th day. Ceftriaxone was added on the 4th day with 2.0 g a day , and it was changed to meropenem 2.0 g		1/0	high-flow nasal cannula ( HFNC ) with oxygen concentration of 0.50-0.80 was given,								1/0		43
15	Clinical and Laboratory Findings of the First Imported Case of Middle East Respiratory Syndrome Coronavirus to the United States | Clinical Infectious Diseases | Oxford Academic	Full text	2014	USA	MERS-CoV	Clinical symptoms and signs, laboratory and radiologic findings in MERSCoV pts	N	1	1	vancomycin, piperacillin/, ceftriaxone tazobactam, levofloxacin, 2 doses of 100 mg/kg of intravenous immunoglobulin, furosemid, linezolid			0/1	1/0	na	na	na	0/1	na	na	11	1/0	0/1	65	na		1	100		1/0		1/0				1/0	benign prostatic hypertrophy	U/L	95	na	1
16	Epidemiological and Clinical Characteristics of Patients with Middle East Respiratory Syndrome Coronavirus in Iran in 2014. Maysam Yousefi1, Mohammad Moein Dehesh2*, and Mehrdad Farokhnia1. Jpn. J. Infect. Dis., 70, 115–118, 2017	Full text (short communication)	2017	Iran	MERS-CoV	Epidemiological characteristics, history, clinical, and paraclinical information of patients from Iran with laboratory-confirmed MERS-CoV	N	5	4	PT1: azithromycin and ceftriaxone, meropenem and vancomycin, Oseltamivir; PT2: levofloxacin, Ceftriaxone, azithromycin, and oseltamivir; PT3: no drugs (mild case), P4: no data (he died in ICU), P5: meropenem and vancomycin, oseltamivir (died in ICU)									3/0			4/1	3/2	49.6	10.52		1	20		1/3						1/4	Chronic obstructive pulmonary disease	U/L	60.7	27.61	4							>40 iu/l	3
17	Middle East respiratory syndrome coronavirus in Al-Madinah City, Saudi Arabia: Demographic, clinical and survival data. Sherbini et al.., Journal of Epidemiology and Global Health2017; 7:1, 29–36	Full text	2017	Saudi Arabia	MERS-CoV	Demographic, clinical presentation, and factors associated with severity and mortality of MERS patients	N	29	29	Meropenem (n=20), Linezolid (n=17), Levofloxacin (n=15), Piperacillin (n=15), Ribavirin (n=10), Azithromycin (n=19), Interferon (n=19), Steroids (n=29)			9/20							13.65±3.98			10/19	45.49	12.22		20	68.9655	9/20							8/21	chronic kidney disease	U/L	86.32	94.69	29
18	Clinical aspects and outcomes of 70 patients with Middle East respiratory syndrome coronavirus infection: a single-center experience in Saudi Arabia. Saad et al.., International Journal of Infectious Diseases 29 (2014) 301–306	full text	2014	Saudi Arabia	MERS-CoV	Report of the experience with Middle East respiratory syndrome coronavirus (MERS-CoV) infection at a single center in Saudi Arabia	N	70	70				49/21					49/21					42/28	61	1-90		46	65.7					7/63					U/L	59	29-87	70	112	52-218	70
19	Clinicopathologic, Immunohistochemical, and Ultrastructural Findings of a Fatal Case of Middle East Respiratory Syndrome Coronavirus Infection in the United Arab Emirates, April 2014. Ng et al.., Am J Pathol. 2016 Mar;186(3):652-8.	full text	2016	United Arab Emirates	MERS-CoV	Histopathologic, immunohistochemical, and ultrastructural findings from the first autopsy performed on a fatal case of MERS-CoV in the world	Y	1	1	20 mg prednisolone daily for 5 days and paracetamol, levofloxacin, oseltamivir, ceftriaxone, and azithromycin, 100 mg hydrocortisone intravenously every 8 hours and started on nitric oxide at 16 ppm			1/0											45	na	30.5	1	100								0/1	no relevant comorbidities	U/L	51	na	1
20	RETROSPECTIVE ANALYSIS OF LIVER FUNCTION DERANGEMENT IN SEVERE ACUTE RESPIRATORY SYNDROME	Full text/letter to editor	2004	China	SARS-CoV	Pattern of hepatic damage as well as the effect of chronic hepatitis B on the clinical outcome of SARS	N	118	118	Lamivudine for	100 mg/d		16/102										9/99	33	(20-18)		55	47						12/106	HBV	16/102
21	Clinical significance of hepatic derangement in severe acute respiratory syndrome	Full text	2004	China	SARS-CoV	Elevation of alanine aminotransferase (ALT) level is commonly seen among patients suffering from severe acute respiratory syndrome (SARS	N	294	264	cefotaxime, clarithromycin, tamiflu, corticosteroids, ribavirin, Lamivudine	The choice of corticosteroids was intravenous, Lamivudine (100 mg/d) hydrocortisone 100 mg every 8 h or oral prednisolone 1 mg/kg body weight per day. Ribavirin was given at 400 mg every 8 h intravenously or 1 200 mg thrice a day orally. Pulse intravenous methylprednisolone (500-1 000 mg/d), up to a maximum dose of 3 g, was given when there were signs of radiological or clinical deterioration.		33/261					141/153			21 (at least)	294/0	27/267	36	(12-83)		126	43	5/289	12/282		6/288		30/214	HBV	18/271	renal failure, sick sinus syndrome, tuberculosis
22	SARS-Associated Viral Hepatitis Caused by a Novel Coronavirus: Report of Three Cases	Full text	2004	China	SARS-CoV	Report of the clinical course and liver pathology in three SARS patients with liver impairment	N	3	3	ceftriaxone and clarithromycin, Kaletra, Methylprednisolone or levofloxacin alone	Combination therapy using oral ribavirin 600 mg twice daily and Kaletra (lopinavir/ ritonavir, Abbott Laboratories, North Chicago, IL) 1000 mg daily were commenced when patients did not respond to antibiotics within 48 hours, Methylprednisolone, given in three pulses at a dose of 500 mg to 1000 mg daily											3/0	0/3	34.7	8.2		0	0
23	[Morphological Study of Severe Acute Respiratory Syndrome (SARS)]	Abstact	2003	China	SARS-CoV	Seven cases of autopsy from SARS	Y	7	7
24	Serum hepatic enzyme manifestations in patients with severe acute respiratory syndrome: Retrospective analysis	Full text	2004	China	SARS-CoV	Hepatic function in patients with severe acute respiratory syndrome (SARS)	N	182	182	160(87.9%) received antibiotics, 137(75.2%) received ribavirin and 115 (63.2%) receivedmethylprednisolone.	ribavirin 400-500 mg, twice daily											57/125			11-86		103	56.5										>40 U/L abnormal	89 abnormal		182				49 abnormal		164
25	The clinical pathology of severe acute respiratory syndrome (SARS): a report from China	Full text	2003	China	SARS-CoV	clinical pathology of severe acute respiratory syndrome (SARS), the autopsies of three patients who died from SARS	Y	3	3															48	16.4		2	66.6
26	Fatal Severe Acute Respiratory Syndrome Is Associated with Multiorgan Involvement by Coronavirus	Full text	2004	Canada	SARS-CoV	report on the distribution and viral load of SARS-CoV in multiple organ samples from patients who died of SARS during the Toronto outbreak.	Y	21	19															68.8	15		9	47	6/13	9/10		3/19				16/3	Athma, hipercholesterolemia, tumor, osteoporisis,
27	[Study on the Damage of Liver in Patients With SARS]	Abstact	2004	China	SARS-CoV	Liver function assesed in SARS patients	N	110	102														8/102 hospital and other															U/L	78.68	33.32	110
28	A Follow-Up Study of 69 Discharged SARS Patients	Full text	2003	China	SARS-CoV	Clinical characteristics and the outcome of SARS patients	N	69	69													69 (in the begginig)					29	42
29	Clinicopathology of Severe Acute Respiratory Syndrome: An Autopsy Case Report	Abstract	2004	China	SARS-CoV	clinical characteristics and the outcome of SARS patients	N	346	273														73/273 hospital and other
30	Severe Acute Respiratory Syndrome (SARS) in a Liver Transplant Recipient and Guidelines for Donor SARS Screening	Full text	2003	Canada	SARS-CoV	Patient with post liver transplant who contracted SARS and died during the outbreak	Y	1	1	cyclosporin, prednisone, insulin and trimethoprim/sulfamethoxazole prophylaxis	cyclosporin 100 mg twice daily and prednisone 5 mg/day		1/0				1/0	1/0				1/0	1/0	74			1	100										U/L	51
31	[A Clinicopathological Study on 3 Cases of Severe Acute Respiratory Syndrome]	Abstract	2003	China	SARS-CoV	Microscopy and the clinical data from 3 autopsy cases	Y	3	3
32	[Clinical Features and Therapy of 106 Cases of Severe Acute Respiratory Syndrome]	Abstract	2003	China	SARS-CoV	Clinical characteristics of severe acute respiratory syndrome (SARS)	N	106	106	Steroids,antibiotics, antiviral drugs														36	10		56	53
33	Case Report of the First Severe Acute Respiratory Syndrome Patient in China: Successful Application of Extracorporeal Liver Support MARS Therapy in Multiorgan Failure Possibly Induced by Severe Acute Respiratory Syndrome	Full text	2003	China	SARS-CoV	Case report of SARS patient	N	1	1	Ribavarin			1/0					1/0			44	1/0	0/1	54			1	1										U/L				319			96
34	Effect of SARS-associated coronavirus on peripheral blood picture and liver function]. [Article in Chinese] Zhao LF1, Xing HC, Xu LP.	English abstract from chinese paper	2004	China	SARS-CoV	Analysys of peripheral blood picture and liver function of severe acute respiratory syndrome patients	N	169	169																																							>40 U/liter	68
35	[Clinical analysis of multiple organ dysfunction syndrome in patients suffering from SARS]. Yin CH1, Wang C, Tang Z, Wen Y, Zhang SW, Wang BE. Zhongguo Wei Zhong Bing Ji Jiu Yi Xue. 2004 Nov;16(11):646-50.	English abstract from chinese paper	2004	China	SARS-CoV	To characterize The clinical data of 135 SARS patients and 13 patients with severe SARS complicated by multi organ dysfunction syndrome	N	148	nd
36	Clinical characteristics and mechanism of liver damage in patients with severe acute respiratory syndrome. Hepatobiliary Pancreat Dis Int. 2005 Feb;4(1):60-3.	Full text	2005	China	SARS-CoV	To characterize laboratory data of liver function test and hepatic histological examination from 168 patients with SARS	N	168	168	quinolones, macrolides incl. Ofloxacin, tetracycline, roxithromycin	ciprofloxacin 0.8g/day orally ; azithromycin 0.1-0.2 g/d iv., doxycycline 0.2g/day orally	antibiotics for 5-7 days												42.8	18.6		72	42.8						17/151	HBV			U/L	47.42	43.14	168	49.33	33.17	168	48.95	45.45	168
37	Sequential changes of serum aminotransferase levels in patients with severe acute respiratory syndrome. Wu et al.., Am. J. Trop. Med. Hyg., 71(2), 2004, pp. 125–128	Full text	2004	China	SARS-CoV	Hepatic injury caused by SARS disease	N	52	52							21/31		21/31					16/36	45	20		20	38.4615						8/30	HBV	nd	u/l	U/L	24.28	nd	52	69.05	nd	52	35	nd	52	>40	28
38	Temporal Patterns of Hepatic Dysfunction and Disease Severity in Patients With SARS. Wong et al.., JAMA. 2003;290(20):2663-2665. doi:10.1001/jama.290.20.2663	Letter	2003	China	SARS-Cov	Hepatic Dysfunction and Disease Severity in Patients With SARS	N	54		cortoicosteroids and oral (or iv) ribavirin; cefipime, oral clarithromycin, azithromycin	cefipime (2g 3times/day), clarithromycin (500mg twice daily), azithromycin (500 mg once daily)													37.9	13		24	44										U/L	41.1	26	54	62.8	43	54	25	12	54
39	Changes of liver function in patients with serious acute respiratory syndrome. Tong et al.., Zhonghua Gan Zang Bing Za Zhi. 2003 Jul;11(7):418-20.	english abstract within chinese text	2003	China	SARS-CoV	Changes of liver function during the course of serious acute respiratory syndrome (SARS)	N	114
40	Severe acute respiratory syndrome associated coronavirus is detected in intestinal tissues of fatal cases. Shi et al.., The American Journal of Gastroenterology	Full text	2005	China	SARS-CoV	Pathology of the digestive system in SARS patients	Y	7	7															40,43	13,95		6	85.7143																				nd	4
41	Coronavirus as a possible cause of severe acute respiratory syndrome. Peiris et al.., Lancet 2003; 361: 1319–25.	Full text	2003	China	SARS-CoV	Clinical presentation among SARS patients	N	50		Oral levofloxacin (500 mg every 24 h - n=9) amoxicillin-clavulanate (given intravenously 1·2 g at 8 h intervals or orally 375 mg three times daily, and intravenous or oral clarithromycin 500 mg every 12 h , n= 40), oseltamivir 75 mg twice daily orally (n=4). intravenous ceftriaxone 2 g every 24 h, oral azithromycin 500 mg every 24 h, and oral amantadine 100 mg twice daily (n=1). Intravenous ribav…			19/31			6,4 days		19/31					1/49	42.99	12,58		22	44
42	Clinical features of severe acute respiratory syndrome in forty-one confirmed health care workers. Meng et al.., Zhonghua Yu Fang Yi Xue Za Zhi. 2003 Jul;37(4):236-9.	english abstract within chinese paper	2003	China	SARS-CoV	Clinical features of severe acute respiratory syndrome SARS	N	41	41	steroids (n=36)	86% received middle or low dosage (80 - 240 mg/d)		27/14										2/39				8	19.5122
[truncated: 115 more columns]

## Sheet: STROBE
new no.	Reference	1a	1b	2	3	4	5	6a	6b	7	8	9	10	11	12a	12b	12c	12d	12e	13a	13b	13c	14a	14b	14c	15	17	18	19	20	21	22	Total points (max31)
43.	Epidemiological, clinical and virological characteristics of 74 cases of coronavirus-infected disease 2019 (COVID-19) with gastrointestinal symptoms. Jin e t al., GUT 2020	0	1	1	1	1	1	1	1	1	1	0	1	1	1	1	1	1	1	1	1	1	1	1	1	1	1	1	1	1	1	1	29
1	Epidemiological and clinical characteristics of 99 cases of 2019 novel coronavirus pneumonia in Wuhan, China: a descriptive study	0	1	1	1	1	1	1	1	1	1	0	0	0	1	1	1	1	1	1	1	1	1	1	1	1	1	1	1	1	1	1	27
2	[Preliminary Study of the Relationship Between Novel Coronavirus Pneumonia and Liver Function Damage: A Multicenter Study]	uanble to evaluate																															0
3	Clinical characteristics of 2019 novel coronavirus infection in China | medRxiv	1	1	1	1	1	1	1	1	1	1	0	1	1	1	1	1	1	1	1	1	1	1	1	1	1	1	1	1	1	1	1	30
4	Clinical Characteristics of 138 Hospitalized Patients With 2019 Novel Coronavirus–Infected Pneumonia in Wuhan, China | Critical Care Medicine | JAMA | JAMA Network	0	1	1	1	1	1	1	1	1	1	0	1	1	1	1	1	1	1	1	1	1	1	1	1	1	1	1	1	1	1	1	29
5	Clinical course and risk factors for mortality of adult inpatients with COVID-19 in Wuhan, China: a retrospective cohort study	1	1	1	1	1	1	1	1	1	1	0	1	1	1	1	1	1	1	1	1	1	1	1	1	1	1	1	1	1	1	1	30
6	Liver injury in COVID-19: management and challenges. Zhang, Lancet Gastroenterol Hepatol 2020 Published Online March 4, 2020 https://doi.org/10.1016/ S2468-1253(20)30057-1	uanble to evaluate																															0
7	Clinical course and outcomes of critically ill patients with SARS-CoV-2 pneumonia in Wuhan, China: a single-centered, retrospective, observational study. Xiaobo Yang et al., Lancet Respir Med 2020 Published Online February 21, 2020 https://doi.org/10.1016/ S2213-2600(20)30079-5 Xiaobo Yang et al.., Lancet Respir Med 2020 Published Online February 21, 2020 https://doi.org/10.1016/ S2213-2600(20)30…	0	1	1	1	1	1	1	1	1	1	0	1	1	1	1	1	1	1	1	1	1	1	1	1	1	1	1	1	1	1	1	29
8	Clinical findings in a group of patients infected with the 2019 novel coronavirus (SARS-Cov-2) outside of Wuhan, China: retrospective case series Xiao-Wei Xu. BMJ 2020;368:m606 http://dx.doi.org/10.1136/bmj.m606	1	1	1	1	1	1	1	1	1	1	0	1	1	1	1	1	1	1	1	1	1	1	1	1	1	1	1	1	1	1	1	30
9	Clinical Characteristics of Imported Cases of COVID-19 in Jiangsu Province: A Multicenter Descriptive Study. Wu et al.., Clin Infect Dis 10.1093/cid/ciaa199	1	1	1	1	1	1	1	1	1	1	0	1	1	1	1	1	1	1	1	1	1	1	1	1	1	1	1	1	1	1	1	30
10	Radiological findings from 81 patients with COVID-19 pneumonia in Wuhan, China: a descriptive study. Shi et al.., Lancet Infect Dis 2020 Published Online February 24, 2020; https://doi.org/10.1016/S1473-3099(20)30086-4	1	1	1	1	1	1	1	1	1	1	0	1	1	1	1	1	1	1	1	1	1	1	1	1	1	1	1	1	1	1	1	30
11	Hematologic, hepatic, and renal function changes in hospitalized patients with Middle East respiratory syndrome coronavirus	0	1	1	1	0	1	1	1	1	1	0	0	1	1	1	1	0	1	1	1	1	1	1	1	1	0	1	1	1	1	0	24
12	Histopathology of Middle East respiratory syndrome coronovirus (MERS-CoV) infection – clinicopathological and ultrastructural study	0	1	1	1	1	1	1	1	1	1	0	1	1	0	1	1	1	1	1	1	1	1	1	1	1	1	1	1	1	1	0	27
13	Clinical characteristics and outcome of ICU admitted MERS corona virus infected patients	0	1	1	1	1	1	1	1	1	1	0	1	1	1	1	1	1	1	1	1	1	0	1	1	1	1	1	0	0	1	0	25
14	[Clinical Analysis of the First Patient With Imported Middle East Respiratory Syndrome in China]	uanble to evaluate																															0
15	Clinical and Laboratory Findings of the First Imported Case of Middle East Respiratory Syndrome Coronavirus to the United States | Clinical Infectious Diseases | Oxford Academic	1	1	1	1	1	1	1	1	1	1	0	1	1	0	1	1	1	1	1	1	1	1	1	1	1	1	1	0	0	1	1	27
16	Epidemiological and Clinical Characteristics of Patients with Middle East Respiratory Syndrome Coronavirus in Iran in 2014. Maysam Yousefi1, Mohammad Moein Dehesh2*, and Mehrdad Farokhnia1. Jpn. J. Infect. Dis., 70, 115–118, 2017	0	1	1	1	1	1	1	1	1	1	0	0	0	0	1	1	1	1	1	1	1	1	1	1	1	1	1	0	0	1	0	23
17	Middle East respiratory syndrome coronavirus in Al-Madinah City, Saudi Arabia: Demographic, clinical and survival data. Sherbini et al.., Journal of Epidemiology and Global Health2017; 7:1, 29–36	0	1	1	1	1	1	1	1	1	1	0	1	1	1	1	1	1	1	1	1	1	1	1	1	1	1	1	1	1	1	0	28
18	Clinical aspects and outcomes of 70 patients with Middle East respiratory syndrome coronavirus infection: a single-center experience in Saudi Arabia. Saad et al.., International Journal of Infectious Diseases 29 (2014) 301–306	1	1	1	1	1	1	1	1	1	1	0	1	1	1	1	1	1	1	1	1	1	1	1	1	1	1	1	0	0	1	0	27
19	Clinicopathologic, Immunohistochemical, and Ultrastructural Findings of a Fatal Case of Middle East Respiratory Syndrome Coronavirus Infection in the United Arab Emirates, April 2014. Ng et al.., Am J Pathol. 2016 Mar;186(3):652-8.	0	1	1	1	1	1	1	1	1	1	0	1	0	0	1	1	1	1	1	1	1	1	1	1	1	1	1	0	0	1	0	24
20	RETROSPECTIVE ANALYSIS OF LIVER FUNCTION DERANGEMENT IN SEVERE ACUTE RESPIRATORY SYNDROME	uanble to evaluate																															0
21	Clinical significance of hepatic derangement in severe acute respiratory syndrome	0	1	1	1	1	1	1	1	1	1	0	1	1	1	1	1	1	1	1	1	1	1	1	1	1	1	1	0	0	1	0	26
22	SARS-Associated Viral Hepatitis Caused by a Novel Coronavirus: Report of Three Cases	1	1	1	1	1	1	1	1	1	1	0	1	1	0	1	1	1	1	1	1	1	1	1	1	1	1	1	0	0	1	0	26
23	[Morphological Study of Severe Acute Respiratory Syndrome (SARS)]	uanble to evaluate																															0
24	Serum hepatic enzyme manifestations in patients with severe acute respiratory syndrome: Retrospective analysis	1	1	1	1	1	1	1	1	0	1	0	0	0	0	1	1	1	1	1	1	1	1	1	1	1	1	1	0	0	1	0	23
25	The clinical pathology of severe acute respiratory syndrome (SARS): a report from China	0	1	1	1	1	1	1	1	1	1	0	1	1	0	1	1	1	1	1	1	1	1	1	1	1	1	1	0	0	1	0	25
26	Fatal Severe Acute Respiratory Syndrome Is Associated with Multiorgan Involvement by Coronavirus	0	1	1	1	1	1	1	1	1	1	0	0	0	0	1	1	1	1	1	1	1	1	1	1	1	1	1	1	0	1	0	24
27	[Study on the Damage of Liver in Patients With SARS]	uanble to evaluate																															0
28	A Follow-Up Study of 69 Discharged SARS Patients	uanble to evaluate																															0
29	Clinicopathology of Severe Acute Respiratory Syndrome: An Autopsy Case Report	uanble to evaluate																															0
30	Severe Acute Respiratory Syndrome (SARS) in a Liver Transplant Recipient and Guidelines for Donor SARS Screening	0	1	1	1	0	1	1	1	1	1	0	0	0	0	1	1	1	1	1	1	1	1	1	1	1	1	1	0	0	1	1	23
31	[A Clinicopathological Study on 3 Cases of Severe Acute Respiratory Syndrome]	uanble to evaluate																															0
32	[Clinical Features and Therapy of 106 Cases of Severe Acute Respiratory Syndrome]	uanble to evaluate																															0
33	Case Report of the First Severe Acute Respiratory Syndrome Patient in China: Successful Application of Extracorporeal Liver Support MARS Therapy in Multiorgan Failure Possibly Induced by Severe Acute Respiratory Syndrome	1	1	1	1	1	1	1	1	1	1	0	1	1	0	1	1	1	1	1	1	1	1	1	1	1	1	1	0	0	1	1	27
34	Effect of SARS-associated coronavirus on peripheral blood picture and liver function]. [Article in Chinese] Zhao LF1, Xing HC, Xu LP.	uanble to evaluate																															0
35	[Clinical analysis of multiple organ dysfunction syndrome in patients suffering from SARS]. Yin CH1, Wang C, Tang Z, Wen Y, Zhang SW, Wang BE. Zhongguo Wei Zhong Bing Ji Jiu Yi Xue. 2004 Nov;16(11):646-50.	uanble to evaluate																															0
36	Clinical characteristics and mechanism of liver damage in patients with severe acute respiratory syndrome. Hepatobiliary Pancreat Dis Int. 2005 Feb;4(1):60-3.	0	1	1	1	1	1	1	1	1	1	0	0	1	0	1	1	1	1	1	1	1	1	1	1	1	1	1	0	0	1	0	24
37	Sequential changes of serum aminotransferase levels in patients with severe acute respiratory syndrome. Wu et al.., Am. J. Trop. Med. Hyg., 71(2), 2004, pp. 125–128	0	1	1	1	1	1	1	1	1	1	0	1	1	0	0	0	1	1	1	1	1	1	1	1	1	1	1	0	0	1	0	23
38	Temporal Patterns of Hepatic Dysfunction and Disease Severity in Patients With SARS. Wong et al.., JAMA. 2003;290(20):2663-2665. doi:10.1001/jama.290.20.2663	uanble to evaluate																															0
39	Changes of liver function in patients with serious acute respiratory syndrome. Tong et al.., Zhonghua Gan Zang Bing Za Zhi. 2003 Jul;11(7):418-20.	uanble to evaluate																															0
40	Severe acute respiratory syndrome associated coronavirus is detected in intestinal tissues of fatal cases. Shi et al.., The American Journal of Gastroenterology	0	1	1	1	1	1	1	1	1	1	0	0	1	1	1	0	1	1	1	1	1	1	1	1	1	1	1	0	0	1	0	24
41	Coronavirus as a possible cause of severe acute respiratory syndrome. Peiris et al.., Lancet 2003; 361: 1319–25.	0	1	1	1	1	1	1	1	1	1	0	1	1	1	1	1	1	1	1	1	1	1	1	1	1	1	1	1	1	1	1	29
42	Clinical features of severe acute respiratory syndrome in forty-one confirmed health care workers. Meng et al.., Zhonghua Yu Fang Yi Xue Za Zhi. 2003 Jul;37(4):236-9.	uanble to evaluate																															0

## Sheet: Arkusz1
29
27
30
29
30
29
30
30
30
24
27
25
27
23
28
27
24
26
26
23
25
24
23
27
24
23
24
29
26.5357	2.49974
23
30

## Sheet: Table 1
	study description		Study characteristics					Number of patients		Intervention														Sample characteristics					Comorbidities									AST Baseline				AST Middle evaluation (if posiible)			AST endpoint			Abnormal AST
new no.	Reference	Full text/Abstract	Publication year	Country	Type of coronavirus	Focus of study	Postmortem study (Y/N)	N total included at baseline	N total Analyzed at endpoint (f.i. excl. Deaths, as per author's point of view)	Drugs used	Drugs dose	Drug usage duration	Mechanical ventilation (Number Y/N)	Suplemental oxygen O2/HFC(N Y/N)	Type of mechanical ventilation (SIMV, BiPAP, BiLEVEL, etc.)	Intubation/Mechanical Ventilation (mean hours/days)	Circulatory failure (Number Y/N)	ICU stay (Number Yes/No)	ICU mortality (Numebr Y/N)	ICU length of stay (mean)	Hospital length of stay (mean)	Hospitalization (N Y/N)	Hospital mortality (N yes/no)	age (mean)	age std dev	BMI (mean)	N Male	% male	Diabetes (N yes/no)	Hypertension (N yes/No)	Metabolic syndrome (N Y/N)	cardiovascular disease (N Y/N)	Obesity (N YES/NO)	Pre-existinh liver diseses (N Y/N)	what type of liver disease	Other (N yes/n)	What is other (name it with number od pts)	AST unit	Ø	±	n total	Ø	±	n total	Ø	±	n total	define abnormal	N cases
43.	Epidemiological, clinical and virological characteristics of 74 cases of coronavirus-infected disease 2019 (COVID-19) with gastrointestinal symptoms. Jin e t al., GUT 2020	Full texe	2020	China	Covid-19	to determine epidemiological, clinical and virological characteristics in COVID-19 aptients	N	651	651	Antivirals (n=546), antibiotics (n=277), glucocorticoids (n=74),			17/634					17/634						45.21	14.42		331	50.8449	48/603	100/551		5/646		25/626		8/643	cancer, immunosupression, chronic renal disease	U/l	29.35 (g)/24.2 (ng)*	20.87-38.62 (g), 19.0=32.0 (ng)	651
1	Epidemiological and clinical characteristics of 99 cases of 2019 novel coronavirus pneumonia in Wuhan, China: a descriptive study	Full text	2020	China	Covid-19	Retrospective, single-centre study, included aoutomes from all confirmed cases of 2019-nCoV in Wuhan	N	99	99	antibiotic, antyviral treamtent	75 (76%) patients received antiviral treatment, including oseltamivir (75 mg every 12 h, orally), ganciclovir (0·25 g every 12 h, intravenously), and lopinavir and ritonavir tablets (500 mg twice daily, orally)	antyviral treatment 3-14 days, antibiotics 3-17 days	17/82, 13 non-invasive, 4 invasive	75/24	P-SIMV mode	4-22 days						99/0	31/68	55.5	13.1		67	68																				>40 U/L	35
2	[Preliminary Study of the Relationship Between Novel Coronavirus Pneumonia and Liver Function Damage: A Multicenter Study]	Abstact	2020	China	Covid-19	Clinical characteristics of cases of novel coronavirus	N	32	32																											5/94	tumor,chronic kidney disease, asthma	U/L	24.75	18,71-39,79	32
3	Clinical characteristics of 2019 novel coronavirus infection in China | medRxiv	Full text	2020	China	Covid-19	Clinically characterize patients infected with COVID-19, in particular admission to an intensive care unit (ICU), the use of mechanical ventilation, or death	N	1099	1099	antibiotics (n=637), Oseltamivir (n=393), antifungals (n=31), systemic glucocorticoids (204)			81/1018	454/645				55/1044			12.8	1029/70	15/1084	47	35, 58		640	58.1	81/1018	165/934	nd	27/1072	nd	23/1076	HBV	261/838	at least one comornbidity, including hypertension, obstructive pulmonary disease											>40 U/L	168
4	Clinical Characteristics of 138 Hospitalized Patients With 2019 Novel Coronavirus–Infected Pneumonia in Wuhan, China | Critical Care Medicine | JAMA | JAMA Network	Full text	2020	China	Covid-19	Epidemiological, demographic, clinical, laboratory, radiological, and treatment data in critically ill patients and noncritically ill patients	N	138	138	moxifloxacin (n=89), ceftriaxone (n=34), azithromycin (n=25) and glucocorticoid therapy(n=62)			32/106	106/32				36/102			10		6/132	56	42-68		75	54.3	14/124	43/95		20/118		4/134	nd - just chronic liver failure			U/L	31	24-51	138
5	Clinical course and risk factors for mortality of adult inpatients with COVID-19 in Wuhan, China: a retrospective cohort study	Full text	2020	China	Covid-19	Demographic, clinical, treatment, and laboratory data of covid-19 patents	N	191	191	antibiotics (n=181), antivirals (n=41), corticosteroids (n=57), immunoglobulin (n=46)			58/133	41/150				50/141		8 days (4-12)	11·days (7–14)		54/137						36/155	58/133		15/176				22/169
6	Liver injury in COVID-19: management and challenges. Zhang, Lancet Gastroenterol Hepatol 2020 Published Online March 4, 2020 https://doi.org/10.1016/ S2468-1253(20)30057-1	commentary	2020	China	Covid-19	Commentary on liver injury in COVID-19 infections	N	56	56																									2/54
7	Clinical course and outcomes of critically ill patients with SARS-CoV-2 pneumonia in Wuhan, China: a single-centered, retrospective, observational study. Xiaobo Yang et al., Lancet Respir Med 2020 Published Online February 21, 2020 https://doi.org/10.1016/ S2213-2600(20)30079-5 Xiaobo Yang et al.., Lancet Respir Med 2020 Published Online February 21, 2020 https://doi.org/10.1016/ S2213-2600(20)30…	Full text	2020	China	Covid-19	Characterisation of 52 critically ill adult patients with SARS-CoV-2 pneumonia who were admitted to the intensive care unit (ICU), in particular (primary outcome) 28-day mortality after ICU admission	N	52	52	Vasoconstrictive agents : 18 (35%); Antiviral agents: 23 (44%); Antibacterial: 49 (94%) Glucocorticoids: 30 (58%); Immunoglobulin: 28 (54%). Oseltamivir was given to 18 (35%) patients, ganciclovir to 14 (27%), and lopinavir to seven (13·5%).			37/15	33/19				52/0	32/20	up to 28 days				59.7	13.3		35	67	9/43			7/45				4/48	Chronic obstructive pulmonary disease
8	Clinical findings in a group of patients infected with the 2019 novel coronavirus (SARS-Cov-2) outside of Wuhan, China: retrospective case series Xiao-Wei Xu. BMJ 2020;368:m606 http://dx.doi.org/10.1136/bmj.m606	Full text	2020	China	Covid-19	Clinical characteristics of patients in Zhejiang province, China, infected with the 2019 severe acute respiratory syndrome coronavirus 2 (SARS-Cov-2) responsible for coronavirus disease 2019 (covid-2019	N	62	62	Antiviral treatment 55 (89%) Interferon alpha inhalation 8 (13%) Lopinavir/ritonavir 4 (6%) Arbidol+interferon alpha inhalation 1 (2%) Lopinavir/ritonavir+interferon alpha inhalation 21 (34%) Arbidol+lopinavir/ritonavir 17 (28%) Arbidol+lopinavir/ritonavir+interferon alpha inhalation 4 (6%) Antibiotics 28 (45%) corticosteroid and gamma globulin 16 (26%). In other words: Fifty five (89%) patients …			1961-01-01					1/61	0/1			61/1	0/61	41	32-52		35	56	1/61	5/57				7/55	ND	3/59	COPD (n=1), cerebrovascular disease (n=1), renal (n=1)	U/L	26	20-32								>=40 u/l	10
9	Clinical Characteristics of Imported Cases of COVID-19 in Jiangsu Province: A Multicenter Descriptive Study. Wu et al.., Clin Infect Dis 10.1093/cid/ciaa199	Full text	2020	China	Covid-19	Clinical characteristics of imported coronavirus disease-19 (COVID-19) in Jiangsu Province	N			Antibiotic treatment 73 (91.25%); Antiviral treatment 80(100.00%); hormone therapy 12(14.63%); Intravenous immunoglobulin therapy 16(20.00%)			0/80	35/65									0/80	46.1	15.42		39	48.75				25/65		1/79	nd	12/68		U/L	30	19-39	80							>40	3
10	Radiological findings from 81 patients with COVID-19 pneumonia in Wuhan, China: a descriptive study. Shi et al.., Lancet Infect Dis 2020 Published Online February 24, 2020; https://doi.org/10.1016/S1473-3099(20)30086-4	Full text	2020	China	Covid-19	CT findings across different timepoints throughout the COVID-19	N	81															3/78	49.5	11		42	52	10/71	12/69		8/73		7/74	hepatitis/liver cirrhosis			U/L	40.8	17.9	81							>40	43
11	Hematologic, hepatic, and renal function changes in hospitalized patients with Middle East respiratory syndrome coronavirus	Full text	2017	Saudi Arabia	MERS-CoV	Retrospective cohort study of 16 MERS-CoV patients, to describe the hematological, hepatic, and renal findings	N	16	5												21	15/0																U/L	56	40.9	10	55.5	43.1	2	661	1214.3	4
12	Histopathology of Middle East respiratory syndrome coronovirus (MERS-CoV) infection – clinicopathological and ultrastructural study	Full text	2018	Saudi Arabia	MERS-CoV	Clinicopathological and ultrastructural study of one patient	Y	1	1	chemotherapy, methtrexate, antibiotics ifosfamide, etoposide, L-asparginase and prednisolone			1/0					1/0	1/0		50	1/0	1/0	33	na		1	100								1/0	primary cutaneous T cell lymphoma
13	Clinical characteristics and outcome of ICU admitted MERS corona virus infected patients	Full text	2016	Saudi Arabia	MERS-CoV	Clinical characteristics and the outcome of intensive care unit (ICU) admitted patients with confirmed MERS-CoV infection	N	32	32				23/9			6,21 days		32/0	14/18	11.32	15	32/0	14/18	43.99	13.03		20	62.5								31/11
14	[Clinical Analysis of the First Patient With Imported Middle East Respiratory Syndrome in China]	Abstract	2015	China	MERS-CoV	Clinical features and treatment of first imported Middle East respiratory syndrome ( MERS ) in China	N	1	1	Ribavirin, ceftriaxone, meropenem	Ribavirin 2.0 g was given as the first dose, and was switched to 600 mg every 8 h ( q8h ), and it was reduced to 600 mg q12h after 10 days, and extenuated since the 13th day. Ceftriaxone was added on the 4th day with 2.0 g a day , and it was changed to meropenem 2.0 g		1/0	high-flow nasal cannula ( HFNC ) with oxygen concentration of 0.50-0.80 was given,								1/0		43
15	Clinical and Laboratory Findings of the First Imported Case of Middle East Respiratory Syndrome Coronavirus to the United States | Clinical Infectious Diseases | Oxford Academic	Full text	2014	USA	MERS-CoV	Clinical symptoms and signs, laboratory and radiologic findings in MERSCoV pts	N	1	1	vancomycin, piperacillin/, ceftriaxone tazobactam, levofloxacin, 2 doses of 100 mg/kg of intravenous immunoglobulin, furosemid, linezolid			0/1	1/0	na	na	na	0/1	na	na	11	1/0	0/1	65	na		1	100		1/0		1/0				1/0	benign prostatic hypertrophy	U/L	95	na	1
16	Epidemiological and Clinical Characteristics of Patients with Middle East Respiratory Syndrome Coronavirus in Iran in 2014. Maysam Yousefi1, Mohammad Moein Dehesh2*, and Mehrdad Farokhnia1. Jpn. J. Infect. Dis., 70, 115–118, 2017	Full text (short communication)	2017	Iran	MERS-CoV	Epidemiological characteristics, history, clinical, and paraclinical information of patients from Iran with laboratory-confirmed MERS-CoV	N	5	4	PT1: azithromycin and ceftriaxone, meropenem and vancomycin, Oseltamivir; PT2: levofloxacin, Ceftriaxone, azithromycin, and oseltamivir; PT3: no drugs (mild case), P4: no data (he died in ICU), P5: meropenem and vancomycin, oseltamivir (died in ICU)									3/0			4/1	3/2	49.6	10.52		1	20		1/3						1/4	Chronic obstructive pulmonary disease	U/L	60.7	27.61	4							>40 iu/l	3
17	Middle East respiratory syndrome coronavirus in Al-Madinah City, Saudi Arabia: Demographic, clinical and survival data. Sherbini et al.., Journal of Epidemiology and Global Health2017; 7:1, 29–36	Full text	2017	Saudi Arabia	MERS-CoV	Demographic, clinical presentation, and factors associated with severity and mortality of MERS patients	N	29	29	Meropenem (n=20), Linezolid (n=17), Levofloxacin (n=15), Piperacillin (n=15), Ribavirin (n=10), Azithromycin (n=19), Interferon (n=19), Steroids (n=29)			9/20							13.65±3.98			10/19	45.49	12.22		20	68.9655	9/20							8/21	chronic kidney disease	U/L	86.32	94.69	29
18	Clinical aspects and outcomes of 70 patients with Middle East respiratory syndrome coronavirus infection: a single-center experience in Saudi Arabia. Saad et al.., International Journal of Infectious Diseases 29 (2014) 301–306	full text	2014	Saudi Arabia	MERS-CoV	Report of the experience with Middle East respiratory syndrome coronavirus (MERS-CoV) infection at a single center in Saudi Arabia	N	70	70				49/21					49/21					42/28	61	1-90		46	65.7					7/63					U/L	59	29-87	70	112	52-218	70
19	Clinicopathologic, Immunohistochemical, and Ultrastructural Findings of a Fatal Case of Middle East Respiratory Syndrome Coronavirus Infection in the United Arab Emirates, April 2014. Ng et al.., Am J Pathol. 2016 Mar;186(3):652-8.	full text	2016	United Arab Emirates	MERS-CoV	Histopathologic, immunohistochemical, and ultrastructural findings from the first autopsy performed on a fatal case of MERS-CoV in the world	Y	1	1	20 mg prednisolone daily for 5 days and paracetamol, levofloxacin, oseltamivir, ceftriaxone, and azithromycin, 100 mg hydrocortisone intravenously every 8 hours and started on nitric oxide at 16 ppm			1/0											45	na	30.5	1	100								0/1	no relevant comorbidities	U/L	51	na	1
20	RETROSPECTIVE ANALYSIS OF LIVER FUNCTION DERANGEMENT IN SEVERE ACUTE RESPIRATORY SYNDROME	Full text/letter to editor	2004	China	SARS-CoV	Pattern of hepatic damage as well as the effect of chronic hepatitis B on the clinical outcome of SARS	N	118	118	Lamivudine for	100 mg/d		16/102										9/99	33	(20-18)		55	47						12/106	HBV	16/102
21	Clinical significance of hepatic derangement in severe acute respiratory syndrome	Full text	2004	China	SARS-CoV	Elevation of alanine aminotransferase (ALT) level is commonly seen among patients suffering from severe acute respiratory syndrome (SARS	N	294	264	cefotaxime, clarithromycin, tamiflu, corticosteroids, ribavirin, Lamivudine	The choice of corticosteroids was intravenous, Lamivudine (100 mg/d) hydrocortisone 100 mg every 8 h or oral prednisolone 1 mg/kg body weight per day. Ribavirin was given at 400 mg every 8 h intravenously or 1 200 mg thrice a day orally. Pulse intravenous methylprednisolone (500-1 000 mg/d), up to a maximum dose of 3 g, was given when there were signs of radiological or clinical deterioration.		33/261					141/153			21 (at least)	294/0	27/267	36	(12-83)		126	43	5/289	12/282		6/288		30/214	HBV	18/271	renal failure, sick sinus syndrome, tuberculosis
22	SARS-Associated Viral Hepatitis Caused by a Novel Coronavirus: Report of Three Cases	Full text	2004	China	SARS-CoV	Report of the clinical course and liver pathology in three SARS patients with liver impairment	N	3	3	ceftriaxone and clarithromycin, Kaletra, Methylprednisolone or levofloxacin alone	Combination therapy using oral ribavirin 600 mg twice daily and Kaletra (lopinavir/ ritonavir, Abbott Laboratories, North Chicago, IL) 1000 mg daily were commenced when patients did not respond to antibiotics within 48 hours, Methylprednisolone, given in three pulses at a dose of 500 mg to 1000 mg daily											3/0	0/3	34.7	8.2		0	0
23	[Morphological Study of Severe Acute Respiratory Syndrome (SARS)]	Abstact	2003	China	SARS-CoV	Seven cases of autopsy from SARS	Y	7	7
24	Serum hepatic enzyme manifestations in patients with severe acute respiratory syndrome: Retrospective analysis	Full text	2004	China	SARS-CoV	Hepatic function in patients with severe acute respiratory syndrome (SARS)	N	182	182	160(87.9%) received antibiotics, 137(75.2%) received ribavirin and 115 (63.2%) receivedmethylprednisolone.	ribavirin 400-500 mg, twice daily											57/125			11-86		103	56.5										>40 U/L abnormal	89 abnormal		182				49 abnormal		164
25	The clinical pathology of severe acute respiratory syndrome (SARS): a report from China	Full text	2003	China	SARS-CoV	clinical pathology of severe acute respiratory syndrome (SARS), the autopsies of three patients who died from SARS	Y	3	3															48	16.4		2	66.6
26	Fatal Severe Acute Respiratory Syndrome Is Associated with Multiorgan Involvement by Coronavirus	Full text	2004	Canada	SARS-CoV	report on the distribution and viral load of SARS-CoV in multiple organ samples from patients who died of SARS during the Toronto outbreak.	Y	21	19															68.8	15		9	47	6/13	9/10		3/19				16/3	Athma, hipercholesterolemia, tumor, osteoporisis,
27	[Study on the Damage of Liver in Patients With SARS]	Abstact	2004	China	SARS-CoV	Liver function assesed in SARS patients	N	110	102														8/102 hospital and other															U/L	78.68	33.32	110
28	A Follow-Up Study of 69 Discharged SARS Patients	Full text	2003	China	SARS-CoV	Clinical characteristics and the outcome of SARS patients	N	69	69													69 (in the begginig)					29	42
29	Clinicopathology of Severe Acute Respiratory Syndrome: An Autopsy Case Report	Abstract	2004	China	SARS-CoV	clinical characteristics and the outcome of SARS patients	N	346	273														73/273 hospital and other
30	Severe Acute Respiratory Syndrome (SARS) in a Liver Transplant Recipient and Guidelines for Donor SARS Screening	Full text	2003	Canada	SARS-CoV	Patient with post liver transplant who contracted SARS and died during the outbreak	Y	1	1	cyclosporin, prednisone, insulin and trimethoprim/sulfamethoxazole prophylaxis	cyclosporin 100 mg twice daily and prednisone 5 mg/day		1/0				1/0	1/0				1/0	1/0	74			1	100										U/L	51
31	[A Clinicopathological Study on 3 Cases of Severe Acute Respiratory Syndrome]	Abstract	2003	China	SARS-CoV	Microscopy and the clinical data from 3 autopsy cases	Y	3	3
32	[Clinical Features and Therapy of 106 Cases of Severe Acute Respiratory Syndrome]	Abstract	2003	China	SARS-CoV	Clinical characteristics of severe acute respiratory syndrome (SARS)	N	106	106	Steroids,antibiotics, antiviral drugs														36	10		56	53
33	Case Report of the First Severe Acute Respiratory Syndrome Patient in China: Successful Application of Extracorporeal Liver Support MARS Therapy in Multiorgan Failure Possibly Induced by Severe Acute Respiratory Syndrome	Full text	2003	China	SARS-CoV	Case report of SARS patient	N	1	1	Ribavarin			1/0					1/0			44	1/0	0/1	54			1	1										U/L				319			96
34	Effect of SARS-associated coronavirus on peripheral blood picture and liver function]. [Article in Chinese] Zhao LF1, Xing HC, Xu LP.	English abstract from chinese paper	2004	China	SARS-CoV	Analysys of peripheral blood picture and liver function of severe acute respiratory syndrome patients	N	169	169																																							>40 U/liter	68
35	[Clinical analysis of multiple organ dysfunction syndrome in patients suffering from SARS]. Yin CH1, Wang C, Tang Z, Wen Y, Zhang SW, Wang BE. Zhongguo Wei Zhong Bing Ji Jiu Yi Xue. 2004 Nov;16(11):646-50.	English abstract from chinese paper	2004	China	SARS-CoV	To characterize The clinical data of 135 SARS patients and 13 patients with severe SARS complicated by multi organ dysfunction syndrome	N	148	nd
36	Clinical characteristics and mechanism of liver damage in patients with severe acute respiratory syndrome. Hepatobiliary Pancreat Dis Int. 2005 Feb;4(1):60-3.	Full text	2005	China	SARS-CoV	To characterize laboratory data of liver function test and hepatic histological examination from 168 patients with SARS	N	168	168	quinolones, macrolides incl. Ofloxacin, tetracycline, roxithromycin	ciprofloxacin 0.8g/day orally ; azithromycin 0.1-0.2 g/d iv., doxycycline 0.2g/day orally	antibiotics for 5-7 days												42.8	18.6		72	42.8						17/151	HBV			U/L	47.42	43.14	168	49.33	33.17	168	48.95	45.45	168
37	Sequential changes of serum aminotransferase levels in patients with severe acute respiratory syndrome. Wu et al.., Am. J. Trop. Med. Hyg., 71(2), 2004, pp. 125–128	Full text	2004	China	SARS-CoV	Hepatic injury caused by SARS disease	N	52	52							21/31		21/31					16/36	45	20		20	38.4615						8/30	HBV	nd	u/l	U/L	24.28	nd	52	69.05	nd	52	35	nd	52	>40	28
38	Temporal Patterns of Hepatic Dysfunction and Disease Severity in Patients With SARS. Wong et al.., JAMA. 2003;290(20):2663-2665. doi:10.1001/jama.290.20.2663	Letter	2003	China	SARS-Cov	Hepatic Dysfunction and Disease Severity in Patients With SARS	N	54		cortoicosteroids and oral (or iv) ribavirin; cefipime, oral clarithromycin, azithromycin	cefipime (2g 3times/day), clarithromycin (500mg twice daily), azithromycin (500 mg once daily)													37.9	13		24	44										U/L	41.1	26	54	62.8	43	54	25	12	54
39	Changes of liver function in patients with serious acute respiratory syndrome. Tong et al.., Zhonghua Gan Zang Bing Za Zhi. 2003 Jul;11(7):418-20.	english abstract within chinese text	2003	China	SARS-CoV	Changes of liver function during the course of serious acute respiratory syndrome (SARS)	N	114
40	Severe acute respiratory syndrome associated coronavirus is detected in intestinal tissues of fatal cases. Shi et al.., The American Journal of Gastroenterology	Full text	2005	China	SARS-CoV	Pathology of the digestive system in SARS patients	Y	7	7															40,43	13,95		6	85.7143																				nd	4
41	Coronavirus as a possible cause of severe acute respiratory syndrome. Peiris et al.., Lancet 2003; 361: 1319–25.	Full text	2003	China	SARS-CoV	Clinical presentation among SARS patients	N	50		Oral levofloxacin (500 mg every 24 h - n=9) amoxicillin-clavulanate (given intravenously 1·2 g at 8 h intervals or orally 375 mg three times daily, and intravenous or oral clarithromycin 500 mg every 12 h , n= 40), oseltamivir 75 mg twice daily orally (n=4). intravenous ceftriaxone 2 g every 24 h, oral azithromycin 500 mg every 24 h, and oral amantadine 100 mg twice daily (n=1). Intravenous ribav…			19/31			6,4 days		19/31					1/49	42.99	12,58		22	44
42	Clinical features of severe acute respiratory syndrome in forty-one confirmed health care workers. Meng et al.., Zhonghua Yu Fang Yi Xue Za Zhi. 2003 Jul;37(4):236-9.	english abstract within chinese paper	2003	China	SARS-CoV	Clinical features of severe acute respiratory syndrome SARS	N	41	41	steroids (n=36)	86% received middle or low dosage (80 - 240 mg/d)		27/14										2/39				8	19.5122
[truncated: 115 more columns]

## Sheet: SARS1
	study description		Study characteristics					Number of patients		Intervention														Sample characteristics					Comorbidities									AST Baseline				AST Middle evaluation (if posiible)			AST endpoint			Abnormal AST
new no.	Reference	Full text/Abstract	Publication year	Country	Type of coronavirus	Focus of study	Postmortem study (Y/N)	N total included at baseline	N total Analyzed at endpoint (f.i. excl. Deaths, as per author's point of view)	Drugs used	Drugs dose	Drug usage duration	Mechanical ventilation (Number Y/N)	Suplemental oxygen O2/HFC(N Y/N)	Type of mechanical ventilation (SIMV, BiPAP, BiLEVEL, etc.)	Intubation/Mechanical Ventilation (mean hours/days)	Circulatory failure (Number Y/N)	ICU stay (Number Yes/No)	ICU mortality (Numebr Y/N)	ICU length of stay (mean)	Hospital length of stay (mean)	Hospitalization (N Y/N)	Hospital mortality (N yes/no)	age (mean)	age std dev	BMI (mean)	N Male	% male	Diabetes (N yes/no)	Hypertension (N yes/No)	Metabolic syndrome (N Y/N)	cardiovascular disease (N Y/N)	Obesity (N YES/NO)	Pre-existinh liver diseses (N Y/N)	what type of liver disease	Other (N yes/n)	What is other (name it with number od pts)	AST unit	Ø	±	n total	Ø	±	n total	Ø	±	n total	define abnormal	N cases
20	RETROSPECTIVE ANALYSIS OF LIVER FUNCTION DERANGEMENT IN SEVERE ACUTE RESPIRATORY SYNDROME	Full text/letter to editor	2004	China	SARS-CoV	Pattern of hepatic damage as well as the effect of chronic hepatitis B on the clinical outcome of SARS	N	118	118	Lamivudine for	100 mg/d		16/102										9/99	33	(20-18)		55	47						12/106	HBV	16/102
21	Clinical significance of hepatic derangement in severe acute respiratory syndrome	Full text	2004	China	SARS-CoV	Elevation of alanine aminotransferase (ALT) level is commonly seen among patients suffering from severe acute respiratory syndrome (SARS	N	294	264	cefotaxime, clarithromycin, tamiflu, corticosteroids, ribavirin, Lamivudine	The choice of corticosteroids was intravenous, Lamivudine (100 mg/d) hydrocortisone 100 mg every 8 h or oral prednisolone 1 mg/kg body weight per day. Ribavirin was given at 400 mg every 8 h intravenously or 1 200 mg thrice a day orally. Pulse intravenous methylprednisolone (500-1 000 mg/d), up to a maximum dose of 3 g, was given when there were signs of radiological or clinical deterioration.		33/261					141/153			21 (at least)	294/0	27/267	36	(12-83)		126	43	5/289	12/282		6/288		30/214	HBV	18/271	renal failure, sick sinus syndrome, tuberculosis
22	SARS-Associated Viral Hepatitis Caused by a Novel Coronavirus: Report of Three Cases	Full text	2004	China	SARS-CoV	Report of the clinical course and liver pathology in three SARS patients with liver impairment	N	3	3	ceftriaxone and clarithromycin, Kaletra, Methylprednisolone or levofloxacin alone	Combination therapy using oral ribavirin 600 mg twice daily and Kaletra (lopinavir/ ritonavir, Abbott Laboratories, North Chicago, IL) 1000 mg daily were commenced when patients did not respond to antibiotics within 48 hours, Methylprednisolone, given in three pulses at a dose of 500 mg to 1000 mg daily											3/0	0/3	34.7	8.2		0	0
23	[Morphological Study of Severe Acute Respiratory Syndrome (SARS)]	Abstact	2003	China	SARS-CoV	Seven cases of autopsy from SARS	Y	7	7
24	Serum hepatic enzyme manifestations in patients with severe acute respiratory syndrome: Retrospective analysis	Full text	2004	China	SARS-CoV	Hepatic function in patients with severe acute respiratory syndrome (SARS)	N	182	182	160(87.9%) received antibiotics, 137(75.2%) received ribavirin and 115 (63.2%) receivedmethylprednisolone.	ribavirin 400-500 mg, twice daily											57/125			11-86		103	56.5										>40 U/L abnormal	89 abnormal		182				49 abnormal		164
25	The clinical pathology of severe acute respiratory syndrome (SARS): a report from China	Full text	2003	China	SARS-CoV	clinical pathology of severe acute respiratory syndrome (SARS), the autopsies of three patients who died from SARS	Y	3	3															48	16.4		2	66.6
26	Fatal Severe Acute Respiratory Syndrome Is Associated with Multiorgan Involvement by Coronavirus	Full text	2004	Canada	SARS-CoV	report on the distribution and viral load of SARS-CoV in multiple organ samples from patients who died of SARS during the Toronto outbreak.	Y	21	19															68.8	15		9	47	6/13	9/10		3/19				16/3	Athma, hipercholesterolemia, tumor, osteoporisis,
27	[Study on the Damage of Liver in Patients With SARS]	Abstact	2004	China	SARS-CoV	Liver function assesed in SARS patients	N	110	102														8/102 hospital and other															U/L	78.68	33.32	110
28	A Follow-Up Study of 69 Discharged SARS Patients	Full text	2003	China	SARS-CoV	Clinical characteristics and the outcome of SARS patients	N	69	69													69 (in the begginig)					29	42
29	Clinicopathology of Severe Acute Respiratory Syndrome: An Autopsy Case Report	Abstract	2004	China	SARS-CoV	clinical characteristics and the outcome of SARS patients	N	346	273														73/273 hospital and other
30	Severe Acute Respiratory Syndrome (SARS) in a Liver Transplant Recipient and Guidelines for Donor SARS Screening	Full text	2003	Canada	SARS-CoV	Patient with post liver transplant who contracted SARS and died during the outbreak	Y	1	1	cyclosporin, prednisone, insulin and trimethoprim/sulfamethoxazole prophylaxis	cyclosporin 100 mg twice daily and prednisone 5 mg/day		1/0				1/0	1/0				1/0	1/0	74			1	100										U/L	51
31	[A Clinicopathological Study on 3 Cases of Severe Acute Respiratory Syndrome]	Abstract	2003	China	SARS-CoV	Microscopy and the clinical data from 3 autopsy cases	Y	3	3
32	[Clinical Features and Therapy of 106 Cases of Severe Acute Respiratory Syndrome]	Abstract	2003	China	SARS-CoV	Clinical characteristics of severe acute respiratory syndrome (SARS)	N	106	106	Steroids,antibiotics, antiviral drugs														36	10		56	53
33	Case Report of the First Severe Acute Respiratory Syndrome Patient in China: Successful Application of Extracorporeal Liver Support MARS Therapy in Multiorgan Failure Possibly Induced by Severe Acute Respiratory Syndrome	Full text	2003	China	SARS-CoV	Case report of SARS patient	N	1	1	Ribavarin			1/0					1/0			44	1/0	0/1	54			1	1										U/L				319			96
34	Effect of SARS-associated coronavirus on peripheral blood picture and liver function]. [Article in Chinese] Zhao LF1, Xing HC, Xu LP.	English abstract from chinese paper	2004	China	SARS-CoV	Analysys of peripheral blood picture and liver function of severe acute respiratory syndrome patients	N	169	169																																							>40 U/liter	68
35	[Clinical analysis of multiple organ dysfunction syndrome in patients suffering from SARS]. Yin CH1, Wang C, Tang Z, Wen Y, Zhang SW, Wang BE. Zhongguo Wei Zhong Bing Ji Jiu Yi Xue. 2004 Nov;16(11):646-50.	English abstract from chinese paper	2004	China	SARS-CoV	To characterize The clinical data of 135 SARS patients and 13 patients with severe SARS complicated by multi organ dysfunction syndrome	N	148	nd
36	Clinical characteristics and mechanism of liver damage in patients with severe acute respiratory syndrome. Hepatobiliary Pancreat Dis Int. 2005 Feb;4(1):60-3.	Full text	2005	China	SARS-CoV	To characterize laboratory data of liver function test and hepatic histological examination from 168 patients with SARS	N	168	168	quinolones, macrolides incl. Ofloxacin, tetracycline, roxithromycin	ciprofloxacin 0.8g/day orally ; azithromycin 0.1-0.2 g/d iv., doxycycline 0.2g/day orally	antibiotics for 5-7 days												42.8	18.6		72	42.8						17/151	HBV			U/L	47.42	43.14	168	49.33	33.17	168	48.95	45.45	168
37	Sequential changes of serum aminotransferase levels in patients with severe acute respiratory syndrome. Wu et al.., Am. J. Trop. Med. Hyg., 71(2), 2004, pp. 125–128	Full text	2004	China	SARS-CoV	Hepatic injury caused by SARS disease	N	52	52							21/31		21/31					16/36	45	20		20	38.4615						8/30	HBV	nd	u/l	U/L	24.28	nd	52	69.05	nd	52	35	nd	52	>40	28
38	Temporal Patterns of Hepatic Dysfunction and Disease Severity in Patients With SARS. Wong et al.., JAMA. 2003;290(20):2663-2665. doi:10.1001/jama.290.20.2663	Letter	2003	China	SARS-Cov	Hepatic Dysfunction and Disease Severity in Patients With SARS	N	54		cortoicosteroids and oral (or iv) ribavirin; cefipime, oral clarithromycin, azithromycin	cefipime (2g 3times/day), clarithromycin (500mg twice daily), azithromycin (500 mg once daily)													37.9	13		24	44										U/L	41.1	26	54	62.8	43	54	25	12	54
39	Changes of liver function in patients with serious acute respiratory syndrome. Tong et al.., Zhonghua Gan Zang Bing Za Zhi. 2003 Jul;11(7):418-20.	english abstract within chinese text	2003	China	SARS-CoV	Changes of liver function during the course of serious acute respiratory syndrome (SARS)	N	114
40	Severe acute respiratory syndrome associated coronavirus is detected in intestinal tissues of fatal cases. Shi et al.., The American Journal of Gastroenterology	Full text	2005	China	SARS-CoV	Pathology of the digestive system in SARS patients	Y	7	7															40,43	13,95		6	85.7143																				nd	4
41	Coronavirus as a possible cause of severe acute respiratory syndrome. Peiris et al.., Lancet 2003; 361: 1319–25.	Full text	2003	China	SARS-CoV	Clinical presentation among SARS patients	N	50		Oral levofloxacin (500 mg every 24 h - n=9) amoxicillin-clavulanate (given intravenously 1·2 g at 8 h intervals or orally 375 mg three times daily, and intravenous or oral clarithromycin 500 mg every 12 h , n= 40), oseltamivir 75 mg twice daily orally (n=4). intravenous ceftriaxone 2 g every 24 h, oral azithromycin 500 mg every 24 h, and oral amantadine 100 mg twice daily (n=1). Intravenous ribav…			19/31			6,4 days		19/31					1/49	42.99	12,58		22	44
42	Clinical features of severe acute respiratory syndrome in forty-one confirmed health care workers. Meng et al.., Zhonghua Yu Fang Yi Xue Za Zhi. 2003 Jul;37(4):236-9.	english abstract within chinese paper	2003	China	SARS-CoV	Clinical features of severe acute respiratory syndrome SARS	N	41	41	steroids (n=36)	86% received middle or low dosage (80 - 240 mg/d)		27/14										2/39				8	19.5122
[truncated: 115 more columns]

## Sheet: MERS
	study description		Study characteristics					Number of patients		Intervention														Sample characteristics					Comorbidities									AST Baseline				AST Middle evaluation (if posiible)			AST endpoint			Abnormal AST
new no.	Reference	Full text/Abstract	Publication year	Country	Type of coronavirus	Focus of study	Postmortem study (Y/N)	N total included at baseline	N total Analyzed at endpoint (f.i. excl. Deaths, as per author's point of view)	Drugs used	Drugs dose	Drug usage duration	Mechanical ventilation (Number Y/N)	Suplemental oxygen O2/HFC(N Y/N)	Type of mechanical ventilation (SIMV, BiPAP, BiLEVEL, etc.)	Intubation/Mechanical Ventilation (mean hours/days)	Circulatory failure (Number Y/N)	ICU stay (Number Yes/No)	ICU mortality (Numebr Y/N)	ICU length of stay (mean)	Hospital length of stay (mean)	Hospitalization (N Y/N)	Hospital mortality (N yes/no)	age (mean)	age std dev	BMI (mean)	N Male	% male	Diabetes (N yes/no)	Hypertension (N yes/No)	Metabolic syndrome (N Y/N)	cardiovascular disease (N Y/N)	Obesity (N YES/NO)	Pre-existinh liver diseses (N Y/N)	what type of liver disease	Other (N yes/n)	What is other (name it with number od pts)	AST unit	Ø	±	n total	Ø	±	n total	Ø	±	n total	define abnormal	N cases
11	Hematologic, hepatic, and renal function changes in hospitalized patients with Middle East respiratory syndrome coronavirus	Full text	2017	Saudi Arabia	MERS-CoV	Retrospective cohort study of 16 MERS-CoV patients, to describe the hematological, hepatic, and renal findings	N	16	5												21	15/0																U/L	56	40.9	10	55.5	43.1	2	661	1214.3	4
12	Histopathology of Middle East respiratory syndrome coronovirus (MERS-CoV) infection – clinicopathological and ultrastructural study	Full text	2018	Saudi Arabia	MERS-CoV	Clinicopathological and ultrastructural study of one patient	Y	1	1	chemotherapy, methtrexate, antibiotics ifosfamide, etoposide, L-asparginase and prednisolone			1/0					1/0	1/0		50	1/0	1/0	33	na		1	100								1/0	primary cutaneous T cell lymphoma
13	Clinical characteristics and outcome of ICU admitted MERS corona virus infected patients	Full text	2016	Saudi Arabia	MERS-CoV	Clinical characteristics and the outcome of intensive care unit (ICU) admitted patients with confirmed MERS-CoV infection	N	32	32				23/9			6,21 days		32/0	14/18	11.32	15	32/0	14/18	43.99	13.03		20	62.5								31/11
14	[Clinical Analysis of the First Patient With Imported Middle East Respiratory Syndrome in China]	Abstract	2015	China	MERS-CoV	Clinical features and treatment of first imported Middle East respiratory syndrome ( MERS ) in China	N	1	1	Ribavirin, ceftriaxone, meropenem	Ribavirin 2.0 g was given as the first dose, and was switched to 600 mg every 8 h ( q8h ), and it was reduced to 600 mg q12h after 10 days, and extenuated since the 13th day. Ceftriaxone was added on the 4th day with 2.0 g a day , and it was changed to meropenem 2.0 g		1/0	high-flow nasal cannula ( HFNC ) with oxygen concentration of 0.50-0.80 was given,								1/0		43
15	Clinical and Laboratory Findings of the First Imported Case of Middle East Respiratory Syndrome Coronavirus to the United States | Clinical Infectious Diseases | Oxford Academic	Full text	2014	USA	MERS-CoV	Clinical symptoms and signs, laboratory and radiologic findings in MERSCoV pts	N	1	1	vancomycin, piperacillin/, ceftriaxone tazobactam, levofloxacin, 2 doses of 100 mg/kg of intravenous immunoglobulin, furosemid, linezolid			0/1	1/0	na	na	na	0/1	na	na	11	1/0	0/1	65	na		1	100		1/0		1/0				1/0	benign prostatic hypertrophy	U/L	95	na	1
16	Epidemiological and Clinical Characteristics of Patients with Middle East Respiratory Syndrome Coronavirus in Iran in 2014. Maysam Yousefi1, Mohammad Moein Dehesh2*, and Mehrdad Farokhnia1. Jpn. J. Infect. Dis., 70, 115–118, 2017	Full text (short communication)	2017	Iran	MERS-CoV	Epidemiological characteristics, history, clinical, and paraclinical information of patients from Iran with laboratory-confirmed MERS-CoV	N	5	4	PT1: azithromycin and ceftriaxone, meropenem and vancomycin, Oseltamivir; PT2: levofloxacin, Ceftriaxone, azithromycin, and oseltamivir; PT3: no drugs (mild case), P4: no data (he died in ICU), P5: meropenem and vancomycin, oseltamivir (died in ICU)									3/0			4/1	3/2	49.6	10.52		1	20		1/3						1/4	Chronic obstructive pulmonary disease	U/L	60.7	27.61	4							>40 iu/l	3
17	Middle East respiratory syndrome coronavirus in Al-Madinah City, Saudi Arabia: Demographic, clinical and survival data. Sherbini et al.., Journal of Epidemiology and Global Health2017; 7:1, 29–36	Full text	2017	Saudi Arabia	MERS-CoV	Demographic, clinical presentation, and factors associated with severity and mortality of MERS patients	N	29	29	Meropenem (n=20), Linezolid (n=17), Levofloxacin (n=15), Piperacillin (n=15), Ribavirin (n=10), Azithromycin (n=19), Interferon (n=19), Steroids (n=29)			9/20							13.65±3.98			10/19	45.49	12.22		20	68.9655	9/20							8/21	chronic kidney disease	U/L	86.32	94.69	29
18	Clinical aspects and outcomes of 70 patients with Middle East respiratory syndrome coronavirus infection: a single-center experience in Saudi Arabia. Saad et al.., International Journal of Infectious Diseases 29 (2014) 301–306	full text	2014	Saudi Arabia	MERS-CoV	Report of the experience with Middle East respiratory syndrome coronavirus (MERS-CoV) infection at a single center in Saudi Arabia	N	70	70				49/21					49/21					42/28	61	1-90		46	65.7					7/63					U/L	59	29-87	70	112	52-218	70
19	Clinicopathologic, Immunohistochemical, and Ultrastructural Findings of a Fatal Case of Middle East Respiratory Syndrome Coronavirus Infection in the United Arab Emirates, April 2014. Ng et al.., Am J Pathol. 2016 Mar;186(3):652-8.	full text	2016	United Arab Emirates	MERS-CoV	Histopathologic, immunohistochemical, and ultrastructural findings from the first autopsy performed on a fatal case of MERS-CoV in the world	Y	1	1	20 mg prednisolone daily for 5 days and paracetamol, levofloxacin, oseltamivir, ceftriaxone, and azithromycin, 100 mg hydrocortisone intravenously every 8 hours and started on nitric oxide at 16 ppm			1/0											45	na	30.5	1	100								0/1	no relevant comorbidities	U/L	51	na	1
[truncated: 115 more columns]

## Sheet: covid-19
43.	Epidemiological, clinical and virological characteristics of 74 cases of coronavirus-infected disease 2019 (COVID-19) with gastrointestinal symptoms. Jin e t al., GUT 2020	Full texe	2020	China	Covid-19	to determine epidemiological, clinical and virological characteristics in COVID-19 aptients	N	651	651	Antivirals (n=546), antibiotics (n=277), glucocorticoids (n=74),			17/634					17/634						45.21	14.42		331	50.8449	48/603	100/551		5/646		25/626		8/643	cancer, immunosupression, chronic renal disease	U/l	29.35 (g)/24.2 (ng)*	20.87-38.62 (g), 19.0=32.0 (ng)	651
1	Epidemiological and clinical characteristics of 99 cases of 2019 novel coronavirus pneumonia in Wuhan, China: a descriptive study	Full text	2020	China	Covid-19	Retrospective, single-centre study, included aoutomes from all confirmed cases of 2019-nCoV in Wuhan	N	99	99	antibiotic, antyviral treamtent	75 (76%) patients received antiviral treatment, including oseltamivir (75 mg every 12 h, orally), ganciclovir (0·25 g every 12 h, intravenously), and lopinavir and ritonavir tablets (500 mg twice daily, orally)	antyviral treatment 3-14 days, antibiotics 3-17 days	17/82, 13 non-invasive, 4 invasive	75/24	P-SIMV mode	4-22 days						99/0	31/68	55.5	13.1		67	68																				>40 U/L	35
2	[Preliminary Study of the Relationship Between Novel Coronavirus Pneumonia and Liver Function Damage: A Multicenter Study]	Abstact	2020	China	Covid-19	Clinical characteristics of cases of novel coronavirus	N	32	32																											5/94	tumor,chronic kidney disease, asthma	U/L	24.75	18,71-39,79	32
3	Clinical characteristics of 2019 novel coronavirus infection in China | medRxiv	Full text	2020	China	Covid-19	Clinically characterize patients infected with COVID-19, in particular admission to an intensive care unit (ICU), the use of mechanical ventilation, or death	N	1099	1099	antibiotics (n=637), Oseltamivir (n=393), antifungals (n=31), systemic glucocorticoids (204)			81/1018	454/645				55/1044			12.8	1029/70	15/1084	47	35, 58		640	58.1	81/1018	165/934	nd	27/1072	nd	23/1076	HBV	261/838	at least one comornbidity, including hypertension, obstructive pulmonary disease											>40 U/L	168
4	Clinical Characteristics of 138 Hospitalized Patients With 2019 Novel Coronavirus–Infected Pneumonia in Wuhan, China | Critical Care Medicine | JAMA | JAMA Network	Full text	2020	China	Covid-19	Epidemiological, demographic, clinical, laboratory, radiological, and treatment data in critically ill patients and noncritically ill patients	N	138	138	moxifloxacin (n=89), ceftriaxone (n=34), azithromycin (n=25) and glucocorticoid therapy(n=62)			32/106	106/32				36/102			10		6/132	56	42-68		75	54.3	14/124	43/95		20/118		4/134	nd - just chronic liver failure			U/L	31	24-51	138
5	Clinical course and risk factors for mortality of adult inpatients with COVID-19 in Wuhan, China: a retrospective cohort study	Full text	2020	China	Covid-19	Demographic, clinical, treatment, and laboratory data of covid-19 patents	N	191	191	antibiotics (n=181), antivirals (n=41), corticosteroids (n=57), immunoglobulin (n=46)			58/133	41/150				50/141		8 days (4-12)	11·days (7–14)		54/137						36/155	58/133		15/176				22/169
6	Liver injury in COVID-19: management and challenges. Zhang, Lancet Gastroenterol Hepatol 2020 Published Online March 4, 2020 https://doi.org/10.1016/ S2468-1253(20)30057-1	commentary	2020	China	Covid-19	Commentary on liver injury in COVID-19 infections	N	56	56																									2/54
7	Clinical course and outcomes of critically ill patients with SARS-CoV-2 pneumonia in Wuhan, China: a single-centered, retrospective, observational study. Xiaobo Yang et al., Lancet Respir Med 2020 Published Online February 21, 2020 https://doi.org/10.1016/ S2213-2600(20)30079-5 Xiaobo Yang et al.., Lancet Respir Med 2020 Published Online February 21, 2020 https://doi.org/10.1016/ S2213-2600(20)30…	Full text	2020	China	Covid-19	Characterisation of 52 critically ill adult patients with SARS-CoV-2 pneumonia who were admitted to the intensive care unit (ICU), in particular (primary outcome) 28-day mortality after ICU admission	N	52	52	Vasoconstrictive agents : 18 (35%); Antiviral agents: 23 (44%); Antibacterial: 49 (94%) Glucocorticoids: 30 (58%); Immunoglobulin: 28 (54%). Oseltamivir was given to 18 (35%) patients, ganciclovir to 14 (27%), and lopinavir to seven (13·5%).			37/15	33/19				52/0	32/20	up to 28 days				59.7	13.3		35	67	9/43			7/45				4/48	Chronic obstructive pulmonary disease
8	Clinical findings in a group of patients infected with the 2019 novel coronavirus (SARS-Cov-2) outside of Wuhan, China: retrospective case series Xiao-Wei Xu. BMJ 2020;368:m606 http://dx.doi.org/10.1136/bmj.m606	Full text	2020	China	Covid-19	Clinical characteristics of patients in Zhejiang province, China, infected with the 2019 severe acute respiratory syndrome coronavirus 2 (SARS-Cov-2) responsible for coronavirus disease 2019 (covid-2019	N	62	62	Antiviral treatment 55 (89%) Interferon alpha inhalation 8 (13%) Lopinavir/ritonavir 4 (6%) Arbidol+interferon alpha inhalation 1 (2%) Lopinavir/ritonavir+interferon alpha inhalation 21 (34%) Arbidol+lopinavir/ritonavir 17 (28%) Arbidol+lopinavir/ritonavir+interferon alpha inhalation 4 (6%) Antibiotics 28 (45%) corticosteroid and gamma globulin 16 (26%). In other words: Fifty five (89%) patients …			1961-01-01					1/61	0/1			61/1	0/61	41	32-52		35	56	1/61	5/57				7/55	ND	3/59	COPD (n=1), cerebrovascular disease (n=1), renal (n=1)	U/L	26	20-32								>=40 u/l	10
9	Clinical Characteristics of Imported Cases of COVID-19 in Jiangsu Province: A Multicenter Descriptive Study. Wu et al.., Clin Infect Dis 10.1093/cid/ciaa199	Full text	2020	China	Covid-19	Clinical characteristics of imported coronavirus disease-19 (COVID-19) in Jiangsu Province	N	80		Antibiotic treatment 73 (91.25%); Antiviral treatment 80(100.00%); hormone therapy 12(14.63%); Intravenous immunoglobulin therapy 16(20.00%)			0/80	35/65									0/80	46.1	15.42		39	48.75				25/65		1/79	nd	12/68		U/L	30	19-39	80							>40	3
10	Radiological findings from 81 patients with COVID-19 pneumonia in Wuhan, China: a descriptive study. Shi et al.., Lancet Infect Dis 2020 Published Online February 24, 2020; https://doi.org/10.1016/S1473-3099(20)30086-4	Full text	2020	China	Covid-19	CT findings across different timepoints throughout the COVID-19	N	81															3/78	49.5	11		42	52	10/71	12/69		8/73		7/74	hepatitis/liver cirrhosis			U/L	40.8	17.9	81							>40	43
								2541
[truncated: 44 more columns]

## Sheet: Drugs
	study description		Intervention
new no.	Reference	Type of coronavirus	Drugs used	Drugs dose	Drug usage duration
1	Epidemiological and clinical characteristics of 99 cases of 2019 novel coronavirus pneumonia in Wuhan, China: a descriptive study	Covid-19	antibiotic, antyviral treamtent	75 (76%) patients received antiviral treatment, including oseltamivir (75 mg every 12 h, orally), ganciclovir (0·25 g every 12 h, intravenously), and lopinavir and ritonavir tablets (500 mg twice daily, orally)	antyviral treatment 3-14 days, antibiotics 3-17 days
2	[Preliminary Study of the Relationship Between Novel Coronavirus Pneumonia and Liver Function Damage: A Multicenter Study]	Covid-19
3	Clinical characteristics of 2019 novel coronavirus infection in China | medRxiv	Covid-19	antibiotics (n=637), Oseltamivir (n=393), antifungals (n=31), systemic glucocorticoids (204)
4	Clinical Characteristics of 138 Hospitalized Patients With 2019 Novel Coronavirus–Infected Pneumonia in Wuhan, China | Critical Care Medicine | JAMA | JAMA Network	Covid-19	moxifloxacin (n=89), ceftriaxone (n=34), azithromycin (n=25) and glucocorticoid therapy(n=62)
5	Clinical course and risk factors for mortality of adult inpatients with COVID-19 in Wuhan, China: a retrospective cohort study	Covid-19	antibiotics (n=181), antivirals (n=41), corticosteroids (n=57), immunoglobulin (n=46)
6	Liver injury in COVID-19: management and challenges. Zhang, Lancet Gastroenterol Hepatol 2020 Published Online March 4, 2020 https://doi.org/10.1016/ S2468-1253(20)30057-1	Covid-19
7	Clinical course and outcomes of critically ill patients with SARS-CoV-2 pneumonia in Wuhan, China: a single-centered, retrospective, observational study. Xiaobo Yang et al., Lancet Respir Med 2020 Published Online February 21, 2020 https://doi.org/10.1016/ S2213-2600(20)30079-5 Xiaobo Yang et al.., Lancet Respir Med 2020 Published Online February 21, 2020 https://doi.org/10.1016/ S2213-2600(20)30…	Covid-19	Vasoconstrictive agents : 18 (35%); Antiviral agents: 23 (44%); Antibacterial: 49 (94%) Glucocorticoids: 30 (58%); Immunoglobulin: 28 (54%). Oseltamivir was given to 18 (35%) patients, ganciclovir to 14 (27%), and lopinavir to seven (13·5%).
8	Clinical findings in a group of patients infected with the 2019 novel coronavirus (SARS-Cov-2) outside of Wuhan, China: retrospective case series Xiao-Wei Xu. BMJ 2020;368:m606 http://dx.doi.org/10.1136/bmj.m606	Covid-19	Antiviral treatment 55 (89%) Interferon alpha inhalation 8 (13%) Lopinavir/ritonavir 4 (6%) Arbidol+interferon alpha inhalation 1 (2%) Lopinavir/ritonavir+interferon alpha inhalation 21 (34%) Arbidol+lopinavir/ritonavir 17 (28%) Arbidol+lopinavir/ritonavir+interferon alpha inhalation 4 (6%) Antibiotics 28 (45%) corticosteroid and gamma globulin 16 (26%). In other words: Fifty five (89%) patients …
9	Clinical Characteristics of Imported Cases of COVID-19 in Jiangsu Province: A Multicenter Descriptive Study. Wu et al.., Clin Infect Dis 10.1093/cid/ciaa199	Covid-19	Antibiotic treatment 73 (91.25%); Antiviral treatment 80(100.00%); hormone therapy 12(14.63%); Intravenous immunoglobulin therapy 16(20.00%)
10	Radiological findings from 81 patients with COVID-19 pneumonia in Wuhan, China: a descriptive study. Shi et al.., Lancet Infect Dis 2020 Published Online February 24, 2020; https://doi.org/10.1016/S1473-3099(20)30086-4	Covid-19
11	Hematologic, hepatic, and renal function changes in hospitalized patients with Middle East respiratory syndrome coronavirus	MERS-CoV
12	Histopathology of Middle East respiratory syndrome coronovirus (MERS-CoV) infection – clinicopathological and ultrastructural study	MERS-CoV	chemotherapy, methtrexate, antibiotics ifosfamide, etoposide, L-asparginase and prednisolone
13	Clinical characteristics and outcome of ICU admitted MERS corona virus infected patients	MERS-CoV
14	[Clinical Analysis of the First Patient With Imported Middle East Respiratory Syndrome in China]	MERS-CoV	Ribavirin, ceftriaxone, meropenem	Ribavirin 2.0 g was given as the first dose, and was switched to 600 mg every 8 h ( q8h ), and it was reduced to 600 mg q12h after 10 days, and extenuated since the 13th day. Ceftriaxone was added on the 4th day with 2.0 g a day , and it was changed to meropenem 2.0 g
15	Clinical and Laboratory Findings of the First Imported Case of Middle East Respiratory Syndrome Coronavirus to the United States | Clinical Infectious Diseases | Oxford Academic	MERS-CoV	vancomycin, piperacillin/, ceftriaxone tazobactam, levofloxacin, 2 doses of 100 mg/kg of intravenous immunoglobulin, furosemid, linezolid
16	Epidemiological and Clinical Characteristics of Patients with Middle East Respiratory Syndrome Coronavirus in Iran in 2014. Maysam Yousefi1, Mohammad Moein Dehesh2*, and Mehrdad Farokhnia1. Jpn. J. Infect. Dis., 70, 115–118, 2017	MERS-CoV	PT1: azithromycin and ceftriaxone, meropenem and vancomycin, Oseltamivir; PT2: levofloxacin, Ceftriaxone, azithromycin, and oseltamivir; PT3: no drugs (mild case), P4: no data (he died in ICU), P5: meropenem and vancomycin, oseltamivir (died in ICU)
17	Middle East respiratory syndrome coronavirus in Al-Madinah City, Saudi Arabia: Demographic, clinical and survival data. Sherbini et al.., Journal of Epidemiology and Global Health2017; 7:1, 29–36	MERS-CoV	Meropenem (n=20), Linezolid (n=17), Levofloxacin (n=15), Piperacillin (n=15), Ribavirin (n=10), Azithromycin (n=19), Interferon (n=19), Steroids (n=29)
18	Clinical aspects and outcomes of 70 patients with Middle East respiratory syndrome coronavirus infection: a single-center experience in Saudi Arabia. Saad et al.., International Journal of Infectious Diseases 29 (2014) 301–306	MERS-CoV
19	Clinicopathologic, Immunohistochemical, and Ultrastructural Findings of a Fatal Case of Middle East Respiratory Syndrome Coronavirus Infection in the United Arab Emirates, April 2014. Ng et al.., Am J Pathol. 2016 Mar;186(3):652-8.	MERS-CoV	20 mg prednisolone daily for 5 days and paracetamol, levofloxacin, oseltamivir, ceftriaxone, and azithromycin, 100 mg hydrocortisone intravenously every 8 hours and started on nitric oxide at 16 ppm
20	RETROSPECTIVE ANALYSIS OF LIVER FUNCTION DERANGEMENT IN SEVERE ACUTE RESPIRATORY SYNDROME	SARS-CoV	Lamivudine for	100 mg/d
21	Clinical significance of hepatic derangement in severe acute respiratory syndrome	SARS-CoV	cefotaxime, clarithromycin, tamiflu, corticosteroids, ribavirin, Lamivudine	The choice of corticosteroids was intravenous, Lamivudine (100 mg/d) hydrocortisone 100 mg every 8 h or oral prednisolone 1 mg/kg body weight per day. Ribavirin was given at 400 mg every 8 h intravenously or 1 200 mg thrice a day orally. Pulse intravenous methylprednisolone (500-1 000 mg/d), up to a maximum dose of 3 g, was given when there were signs of radiological or clinical deterioration.
22	SARS-Associated Viral Hepatitis Caused by a Novel Coronavirus: Report of Three Cases	SARS-CoV	ceftriaxone and clarithromycin, Kaletra, Methylprednisolone or levofloxacin alone	Combination therapy using oral ribavirin 600 mg twice daily and Kaletra (lopinavir/ ritonavir, Abbott Laboratories, North Chicago, IL) 1000 mg daily were commenced when patients did not respond to antibiotics within 48 hours, Methylprednisolone, given in three pulses at a dose of 500 mg to 1000 mg daily
23	[Morphological Study of Severe Acute Respiratory Syndrome (SARS)]	SARS-CoV
24	Serum hepatic enzyme manifestations in patients with severe acute respiratory syndrome: Retrospective analysis	SARS-CoV	160(87.9%) received antibiotics, 137(75.2%) received ribavirin and 115 (63.2%) receivedmethylprednisolone.	ribavirin 400-500 mg, twice daily
25	The clinical pathology of severe acute respiratory syndrome (SARS): a report from China	SARS-CoV
26	Fatal Severe Acute Respiratory Syndrome Is Associated with Multiorgan Involvement by Coronavirus	SARS-CoV
27	[Study on the Damage of Liver in Patients With SARS]	SARS-CoV
28	A Follow-Up Study of 69 Discharged SARS Patients	SARS-CoV
29	Clinicopathology of Severe Acute Respiratory Syndrome: An Autopsy Case Report	SARS-CoV
30	Severe Acute Respiratory Syndrome (SARS) in a Liver Transplant Recipient and Guidelines for Donor SARS Screening	SARS-CoV	cyclosporin, prednisone, insulin and trimethoprim/sulfamethoxazole prophylaxis	cyclosporin 100 mg twice daily and prednisone 5 mg/day
31	[A Clinicopathological Study on 3 Cases of Severe Acute Respiratory Syndrome]	SARS-CoV
32	[Clinical Features and Therapy of 106 Cases of Severe Acute Respiratory Syndrome]	SARS-CoV	Steroids,antibiotics, antiviral drugs
33	Case Report of the First Severe Acute Respiratory Syndrome Patient in China: Successful Application of Extracorporeal Liver Support MARS Therapy in Multiorgan Failure Possibly Induced by Severe Acute Respiratory Syndrome	SARS-CoV	Ribavarin
34	Effect of SARS-associated coronavirus on peripheral blood picture and liver function]. [Article in Chinese] Zhao LF1, Xing HC, Xu LP.	SARS-CoV
35	[Clinical analysis of multiple organ dysfunction syndrome in patients suffering from SARS]. Yin CH1, Wang C, Tang Z, Wen Y, Zhang SW, Wang BE. Zhongguo Wei Zhong Bing Ji Jiu Yi Xue. 2004 Nov;16(11):646-50.	SARS-CoV
36	Clinical characteristics and mechanism of liver damage in patients with severe acute respiratory syndrome. Hepatobiliary Pancreat Dis Int. 2005 Feb;4(1):60-3.	SARS-CoV	quinolones, macrolides incl. Ofloxacin, tetracycline, roxithromycin	ciprofloxacin 0.8g/day orally ; azithromycin 0.1-0.2 g/d iv., doxycycline 0.2g/day orally	antibiotics for 5-7 days
37	Sequential changes of serum aminotransferase levels in patients with severe acute respiratory syndrome. Wu et al.., Am. J. Trop. Med. Hyg., 71(2), 2004, pp. 125–128	SARS-CoV
38	Temporal Patterns of Hepatic Dysfunction and Disease Severity in Patients With SARS. Wong et al.., JAMA. 2003;290(20):2663-2665. doi:10.1001/jama.290.20.2663	SARS-Cov	cortoicosteroids and oral (or iv) ribavirin; cefipime, oral clarithromycin, azithromycin	cefipime (2g 3times/day), clarithromycin (500mg twice daily), azithromycin (500 mg once daily)
39	Changes of liver function in patients with serious acute respiratory syndrome. Tong et al.., Zhonghua Gan Zang Bing Za Zhi. 2003 Jul;11(7):418-20.	SARS-CoV
40	Severe acute respiratory syndrome associated coronavirus is detected in intestinal tissues of fatal cases. Shi et al.., The American Journal of Gastroenterology	SARS-CoV
41	Coronavirus as a possible cause of severe acute respiratory syndrome. Peiris et al.., Lancet 2003; 361: 1319–25.	SARS-CoV	Oral levofloxacin (500 mg every 24 h - n=9) amoxicillin-clavulanate (given intravenously 1·2 g at 8 h intervals or orally 375 mg three times daily, and intravenous or oral clarithromycin 500 mg every 12 h , n= 40), oseltamivir 75 mg twice daily orally (n=4). intravenous ceftriaxone 2 g every 24 h, oral azithromycin 500 mg every 24 h, and oral amantadine 100 mg twice daily (n=1). Intravenous ribav…
42	Clinical features of severe acute respiratory syndrome in forty-one confirmed health care workers. Meng et al.., Zhonghua Yu Fang Yi Xue Za Zhi. 2003 Jul;37(4):236-9.	SARS-CoV	steroids (n=36)	86% received middle or low dosage (80 - 240 mg/d)

## Sheet: Hist-pat
	study description		Histopathology
new no.	Reference	Type of coronavirus	cases (in words)
1	Epidemiological and clinical characteristics of 99 cases of 2019 novel coronavirus pneumonia in Wuhan, China: a descriptive study	Covid-19
2	[Preliminary Study of the Relationship Between Novel Coronavirus Pneumonia and Liver Function Damage: A Multicenter Study]	Covid-19
3	Clinical characteristics of 2019 novel coronavirus infection in China | medRxiv	Covid-19
4	Clinical Characteristics of 138 Hospitalized Patients With 2019 Novel Coronavirus–Infected Pneumonia in Wuhan, China | Critical Care Medicine | JAMA | JAMA Network	Covid-19
5	Clinical course and risk factors for mortality of adult inpatients with COVID-19 in Wuhan, China: a retrospective cohort study	Covid-19
6	Liver injury in COVID-19: management and challenges. Zhang, Lancet Gastroenterol Hepatol 2020 Published Online March 4, 2020 https://doi.org/10.1016/ S2468-1253(20)30057-1	Covid-19
7	Clinical course and outcomes of critically ill patients with SARS-CoV-2 pneumonia in Wuhan, China: a single-centered, retrospective, observational study. Xiaobo Yang et al., Lancet Respir Med 2020 Published Online February 21, 2020 https://doi.org/10.1016/ S2213-2600(20)30079-5 Xiaobo Yang et al.., Lancet Respir Med 2020 Published Online February 21, 2020 https://doi.org/10.1016/ S2213-2600(20)30…	Covid-19
8	Clinical findings in a group of patients infected with the 2019 novel coronavirus (SARS-Cov-2) outside of Wuhan, China: retrospective case series Xiao-Wei Xu. BMJ 2020;368:m606 http://dx.doi.org/10.1136/bmj.m606	Covid-19
9	Clinical Characteristics of Imported Cases of COVID-19 in Jiangsu Province: A Multicenter Descriptive Study. Wu et al.., Clin Infect Dis 10.1093/cid/ciaa199	Covid-19
10	Radiological findings from 81 patients with COVID-19 pneumonia in Wuhan, China: a descriptive study. Shi et al.., Lancet Infect Dis 2020 Published Online February 24, 2020; https://doi.org/10.1016/S1473-3099(20)30086-4	Covid-19
11	Hematologic, hepatic, and renal function changes in hospitalized patients with Middle East respiratory syndrome coronavirus	MERS-CoV
12	Histopathology of Middle East respiratory syndrome coronovirus (MERS-CoV) infection – clinicopathological and ultrastructural study	MERS-CoV	The liver showed mild chronic lymphocytic portal inflammation (Figure 4A). No interface hepatitis or interlobular bile duct inflammation (ductitis)/damage were noted. The hepatic parenchyma appeared reactive and showed mild cellular hydropic degeneration (mainly in the perivenular areas), rare multinucleated hepatocytes and mild disarray of the hepatic plates. Mild sinusoidal lymphocytosis and sm…
13	Clinical characteristics and outcome of ICU admitted MERS corona virus infected patients	MERS-CoV
14	[Clinical Analysis of the First Patient With Imported Middle East Respiratory Syndrome in China]	MERS-CoV
15	Clinical and Laboratory Findings of the First Imported Case of Middle East Respiratory Syndrome Coronavirus to the United States | Clinical Infectious Diseases | Oxford Academic	MERS-CoV
16	Epidemiological and Clinical Characteristics of Patients with Middle East Respiratory Syndrome Coronavirus in Iran in 2014. Maysam Yousefi1, Mohammad Moein Dehesh2*, and Mehrdad Farokhnia1. Jpn. J. Infect. Dis., 70, 115–118, 2017	MERS-CoV
17	Middle East respiratory syndrome coronavirus in Al-Madinah City, Saudi Arabia: Demographic, clinical and survival data. Sherbini et al.., Journal of Epidemiology and Global Health2017; 7:1, 29–36	MERS-CoV
18	Clinical aspects and outcomes of 70 patients with Middle East respiratory syndrome coronavirus infection: a single-center experience in Saudi Arabia. Saad et al.., International Journal of Infectious Diseases 29 (2014) 301–306	MERS-CoV
19	Clinicopathologic, Immunohistochemical, and Ultrastructural Findings of a Fatal Case of Middle East Respiratory Syndrome Coronavirus Infection in the United Arab Emirates, April 2014. Ng et al.., Am J Pathol. 2016 Mar;186(3):652-8.	MERS-CoV	Moderate steatosis, scattered calcifications, and mild portal tract and lobular lymphocytic inflammation were identified in the liver
20	RETROSPECTIVE ANALYSIS OF LIVER FUNCTION DERANGEMENT IN SEVERE ACUTE RESPIRATORY SYNDROME	SARS-CoV	Specific hepatic lesion, acute hepatitic changes, or hepatic necrosis were not observed
21	Clinical significance of hepatic derangement in severe acute respiratory syndrome	SARS-CoV
22	SARS-Associated Viral Hepatitis Caused by a Novel Coronavirus: Report of Three Cases	SARS-CoV	Liver biopsy showed mild lobular activities with occasional acidophilic bodies and prominent Kupffer cells. The portal tract was mildly inflamed with lymphocytic infiltration
23	[Morphological Study of Severe Acute Respiratory Syndrome (SARS)]	SARS-CoV	liver shows massive necrosis (1 case) and nodular cirrhosis (1 case)
24	Serum hepatic enzyme manifestations in patients with severe acute respiratory syndrome: Retrospective analysis	SARS-CoV
25	The clinical pathology of severe acute respiratory syndrome (SARS): a report from China	SARS-CoV	In one case, there was apparent dissociation of hepatocyte cords, together with fatty degeneration and focal necrosis. In the other two cases, the hepatocytes underwent massive central necrosis. The vascular walls and circumference of small veins in the liver showed oedema and infiltration of monocytes and lymphocytes.
26	Fatal Severe Acute Respiratory Syndrome Is Associated with Multiorgan Involvement by Coronavirus	SARS-CoV	virus present in the organ, minor inflammatory changes observed in the liver on microscopic examination
27	[Study on the Damage of Liver in Patients With SARS]	SARS-CoV	Non-specific inflammation in the liver in biopsy, non-specific hepatitis in postmortem biopsy
28	A Follow-Up Study of 69 Discharged SARS Patients	SARS-CoV
29	Clinicopathology of Severe Acute Respiratory Syndrome: An Autopsy Case Report	SARS-CoV	No specific pathological change was seen in the gastrointestinal tract
30	Severe Acute Respiratory Syndrome (SARS) in a Liver Transplant Recipient and Guidelines for Donor SARS Screening	SARS-CoV
31	[A Clinicopathological Study on 3 Cases of Severe Acute Respiratory Syndrome]	SARS-CoV	atypical pathological changes, such as hydropic degeneration, fatty degeneration, interstitial cell proliferation and some lesions observed in live
32	[Clinical Features and Therapy of 106 Cases of Severe Acute Respiratory Syndrome]	SARS-CoV
33	Case Report of the First Severe Acute Respiratory Syndrome Patient in China: Successful Application of Extracorporeal Liver Support MARS Therapy in Multiorgan Failure Possibly Induced by Severe Acute Respiratory Syndrome	SARS-CoV
34	Effect of SARS-associated coronavirus on peripheral blood picture and liver function]. [Article in Chinese] Zhao LF1, Xing HC, Xu LP.	SARS-CoV
35	[Clinical analysis of multiple organ dysfunction syndrome in patients suffering from SARS]. Yin CH1, Wang C, Tang Z, Wen Y, Zhang SW, Wang BE. Zhongguo Wei Zhong Bing Ji Jiu Yi Xue. 2004 Nov;16(11):646-50.	SARS-CoV
36	Clinical characteristics and mechanism of liver damage in patients with severe acute respiratory syndrome. Hepatobiliary Pancreat Dis Int. 2005 Feb;4(1):60-3.	SARS-CoV	hydropic degeneration, steatosis, focal necrosis (n=4)
37	Sequential changes of serum aminotransferase levels in patients with severe acute respiratory syndrome. Wu et al.., Am. J. Trop. Med. Hyg., 71(2), 2004, pp. 125–128	SARS-CoV
38	Temporal Patterns of Hepatic Dysfunction and Disease Severity in Patients With SARS. Wong et al.., JAMA. 2003;290(20):2663-2665. doi:10.1001/jama.290.20.2663	SARS-Cov
39	Changes of liver function in patients with serious acute respiratory syndrome. Tong et al.., Zhonghua Gan Zang Bing Za Zhi. 2003 Jul;11(7):418-20.	SARS-CoV
40	Severe acute respiratory syndrome associated coronavirus is detected in intestinal tissues of fatal cases. Shi et al.., The American Journal of Gastroenterology	SARS-CoV	Macroscopic=Case 1&3: elevated weight of the liver; Case 4: cut surface mild fatty-acid degeneration; Case 1: mild congestion, Microscopic= cases 2,5,6: fatty degeneration of he[patocytes, Cases 1,4,6 - central lobular necrosis,
41	Coronavirus as a possible cause of severe acute respiratory syndrome. Peiris et al.., Lancet 2003; 361: 1319–25.	SARS-CoV
42	Clinical features of severe acute respiratory syndrome in forty-one confirmed health care workers. Meng et al.., Zhonghua Yu Fang Yi Xue Za Zhi. 2003 Jul;37(4):236-9.	SARS-CoV
